# Supplementary material for: Ammonium dihydrogen (1-ammonio­pentane-1,1-di­yl)diphospho­nate
Source: Acta Crystallogr Sect E Struct Rep Online. 2009 Jul 22;65(Pt 8):o1961. doi: 10.1107/S1600536809028323 (PMC2977313; doi:10.1107/S1600536809028323)
Supplement: Supplementary file 1 [file e-65-o1961-sup1.cif]

##############################################################################
###                                                                        ###
###        Electronic paper (Acta Crystallographica Section E)             ###
###                                                                        ###
##############################################################################
#                                                                            #
# This CIF contains the data in a paper accepted for publication in Acta     #
# Crystallographica Section E. It conforms to the requirements of Notes      #
# for Authors for Section E, and has been peer reviewed under the auspices   #
# of the IUCr Commission on Journals.                                        #
#                                                                            #
# Full details of the Crystallographic Information File format               #
# are given in the paper "The Crystallographic Information File (CIF):       #
# a New Standard Archive File for Crystallography" by S. R. Hall, F. H.      #
# Allen and I. D. Brown [Acta Cryst. (1991), A47, 655-685].                  #
#                                                                            #
# The current version of the core CIF dictionary is obtainable from          #
# ftp://ftp.iucr.org/pub/cif_core.dic. The current version number is 2.4.    #
#                                                                            #
# Software is freely available for graphical display of the structure(s) in  #
# this CIF.  For information consult the CIF home page http://www.iucr.org/  #
# cif/home.html                                                              #
#                                                                            #
# This file may be used for bona fide research purposes within the           #
# scientific community so long as proper attribution is given to the journal # 
# article from which it was obtained.                                        #
#                                                                            #
##############################################################################
                                             
data_I
_audit_creation_method     SHELXL97
_chemical_name_systematic
;
Ammonium dihydrogen (1-ammoniopentane-1,1-diyl)diphosphonate
;
_chemical_name_common     ?
_chemical_formula_moiety     'H4 N +, C5 H14 N O6 P2 -'
_chemical_formula_sum     'C5 H18 N2 O6 P2'
_chemical_formula_iupac     'N H4 +, C5 H14 N O6 P2 -'
_chemical_formula_weight     264.15
_chemical_melting_point     495
_symmetry_cell_setting     'monoclinic'
_symmetry_space_group_name_H-M     'P 21/c'
_symmetry_space_group_name_hall     '-P 2ybc'
loop_
    _symmetry_equiv_pos_as_xyz
    'x, y, z'
    '-x, y+1/2, -z+1/2'
    '-x, -y, -z'
    'x, -y-1/2, z-1/2'
_cell_length_a     9.6007(6)
_cell_length_b     5.7239(4)
_cell_length_c     20.3259(15)
_cell_angle_alpha     90.00
_cell_angle_beta     98.100(3)
_cell_angle_gamma     90.00
_cell_volume     1105.84(13)
_cell_formula_units_Z     4
_cell_measurement_reflns_used     824
_cell_measurement_theta_min     2.73
_cell_measurement_theta_max     21.11
_cell_measurement_temperature     296(2)
_exptl_crystal_description     needle
_exptl_crystal_colour     colourless
_exptl_crystal_size_max     0.50
_exptl_crystal_size_mid     0.12
_exptl_crystal_size_min     0.04
_exptl_crystal_density_diffrn     1.587
_exptl_crystal_density_meas     ?
_exptl_crystal_density_method     'not measured'
_exptl_crystal_F_000     560
_exptl_absorpt_coefficient_mu     0.406
_exptl_absorpt_correction_type     multi-scan
_exptl_absorpt_process_details     '(SADABS; Bruker, 2005)'
_exptl_absorpt_correction_T_min     0.8239
_exptl_absorpt_correction_T_max     0.9823
_diffrn_ambient_temperature     296(2)
_diffrn_radiation_type     MoK\a
_diffrn_radiation_wavelength     0.71073
_diffrn_radiation_source     'fine--focus sealed tube'
_diffrn_radiation_monochromator     graphite
_diffrn_measurement_device_type     'Bruker APEXII CCD'
_diffrn_measurement_method     '\f and \w'
_diffrn_detector_area_resol_mean     8.26
_diffrn_reflns_number     5297
_diffrn_reflns_av_R_equivalents     0.0562
_diffrn_reflns_av_sigmaI/netI     0.0866
_diffrn_reflns_theta_min     2.02
_diffrn_reflns_theta_max     26.42
_diffrn_reflns_theta_full     26.42
_diffrn_measured_fraction_theta_max     0.995
_diffrn_measured_fraction_theta_full     0.995
_diffrn_reflns_limit_h_min     -11
_diffrn_reflns_limit_h_max     11
_diffrn_reflns_limit_k_min     -7
_diffrn_reflns_limit_k_max     5
_diffrn_reflns_limit_l_min     -24
_diffrn_reflns_limit_l_max     25
_refine_special_details
;
 Refinement of <i>F</i>^2^ against ALL reflections. The weighted
 <i>R</i>--factor <i>wR</i> and goodness of fit <i>S</i> are based on
 <i>F</i>^2^, conventional <i>R</i>--factors <i>R</i> are based on <i>F</i>,
 with <i>F</i> set to zero for negative <i>F</i>^2^. The threshold expression
 of <i>F</i>^2^ > 2\s(<i>F</i>^2^) is used only for calculating
 <i>R</i>--factors(gt) <i>etc</i>. and is not relevant to the choice of
 reflections for refinement. <i>R</i>--factors based on <i>F</i>^2^ are
 statistically about twice as large as those based on <i>F</i>, and
 <i>R</i>--factors based on ALL data will be even larger.
;
_reflns_number_total     2256
_reflns_number_gt     1532
_reflns_threshold_expression     I>2\s(I)
_refine_ls_structure_factor_coef     Fsqd
_refine_ls_matrix_type     full
_refine_ls_R_factor_all     0.0848
_refine_ls_R_factor_gt     0.0506
_refine_ls_wR_factor_gt     0.1056
_refine_ls_wR_factor_ref     0.1219
_refine_ls_goodness_of_fit_ref     1.022
_refine_ls_restrained_S_all     1.022
_refine_ls_number_reflns     2256
_refine_ls_number_parameters     173
_refine_ls_number_restraints     0
_refine_ls_hydrogen_treatment     mixed
_refine_ls_weighting_scheme     calc
_refine_ls_weighting_details
         'calc w=1/[\s^2^(Fo^2^)+(0.0435P)^2^+0.4298P] where P=(Fo^2^+2Fc^2^)/3'
_atom_sites_solution_hydrogens     geom
_atom_sites_solution_primary     direct
_atom_sites_solution_secondary     difmap
_refine_ls_shift/su_max     0.000
_refine_ls_shift/su_mean     0.000
_refine_diff_density_max     0.367
_refine_diff_density_min     -0.381
_refine_ls_extinction_method     none
_refine_ls_extinction_coef     ?
loop_
    _atom_type_symbol
    _atom_type_description
    _atom_type_scat_dispersion_real
    _atom_type_scat_dispersion_imag
    _atom_type_scat_source
    'C' 'C' 0.0033 0.0016
                         'International Tables Vol C Tables 4.2.6.8 and 6.1.1.4'
    'H' 'H' 0.0000 0.0000
                         'International Tables Vol C Tables 4.2.6.8 and 6.1.1.4'
    'N' 'N' 0.0061 0.0033
                         'International Tables Vol C Tables 4.2.6.8 and 6.1.1.4'
    'O' 'O' 0.0106 0.0060
                         'International Tables Vol C Tables 4.2.6.8 and 6.1.1.4'
    'P' 'P' 0.1023 0.0942
                         'International Tables Vol C Tables 4.2.6.8 and 6.1.1.4'
_computing_data_collection     '<i>APEX2</i> (Bruker, 2005)'
_computing_cell_refinement     '<i>SAINT</i> (Bruker, 2005)'
_computing_data_reduction     '<i>SAINT</i> (Bruker, 2005)'
_computing_structure_solution     '<i>SHELXS97</i> (Sheldrick, 2008)'
_computing_structure_refinement     '<i>SHELXL97</i> (Sheldrick, 2008)'
_computing_molecular_graphics     '<i>SHELXTL</i> (Sheldrick, 2008)'
_computing_publication_material     '<i>publCIF</i> (Westrip, 2009)'
loop_
    _atom_site_type_symbol
    _atom_site_label
    _atom_site_fract_x
    _atom_site_fract_y
    _atom_site_fract_z
    _atom_site_U_iso_or_equiv
    _atom_site_adp_type
    _atom_site_calc_flag
    _atom_site_refinement_flags
    _atom_site_occupancy
    _atom_site_disorder_assembly
    _atom_site_disorder_group
    P P1 0.22481(10) 0.43513(17) 0.29915(4) 0.0195(3) Uani d . 1 . .
    P P2 0.00587(9) 0.47871(16) 0.39608(4) 0.0184(2) Uani d . 1 . .
    C C1 0.1590(3) 0.3149(6) 0.37310(16) 0.0161(7) Uani d . 1 . .
    C C2 0.2832(4) 0.3109(7) 0.43011(17) 0.0243(8) Uani d . 1 . .
    H H2A 0.3635 0.2439 0.4129 0.029 Uiso calc R 1 . .
    H H2B 0.3070 0.4715 0.4421 0.029 Uiso calc R 1 . .
    C C3 0.2649(4) 0.1806(7) 0.49344(17) 0.0295(9) Uani d . 1 . .
    H H3A 0.1787 0.2316 0.5088 0.035 Uiso calc R 1 . .
    H H3B 0.2567 0.0146 0.4841 0.035 Uiso calc R 1 . .
    C C4 0.3877(4) 0.2227(8) 0.54735(18) 0.0374(11) Uani d . 1 . .
    H H4A 0.3885 0.3860 0.5602 0.045 Uiso calc R 1 . .
    H H4B 0.4745 0.1909 0.5297 0.045 Uiso calc R 1 . .
    C C5 0.3827(5) 0.0731(9) 0.6084(2) 0.0506(13) Uani d . 1 . .
    H H5A 0.2985 0.1074 0.6271 0.076 Uiso calc R 1 . .
    H H5B 0.4634 0.1059 0.6407 0.076 Uiso calc R 1 . .
    H H5C 0.3831 -0.0889 0.5962 0.076 Uiso calc R 1 . .
    N N1 0.1106(3) 0.0689(5) 0.35619(16) 0.0200(7) Uani d . 1 . .
    N N2 0.3682(4) 0.9144(7) 0.2109(2) 0.0297(8) Uani d . 1 . .
    O O1 0.3514(2) 0.2924(4) 0.28929(11) 0.0247(6) Uani d . 1 . .
    O O2 0.2493(3) 0.6898(4) 0.31012(12) 0.0279(6) Uani d . 1 . .
    O O3 0.1056(3) 0.3928(5) 0.23993(12) 0.0282(7) Uani d . 1 . .
    O O4 -0.0725(3) 0.2932(4) 0.43385(13) 0.0263(6) Uani d . 1 . .
    O O5 -0.0902(2) 0.5374(5) 0.33383(12) 0.0280(6) Uani d . 1 . .
    O O6 0.0601(3) 0.6800(4) 0.43945(11) 0.0237(6) Uani d . 1 . .
    H H3O 0.107(5) 0.279(9) 0.217(2) 0.065(18) Uiso d . 1 . .
    H H4O -0.061(5) 0.303(9) 0.475(2) 0.070(18) Uiso d . 1 . .
    H H11N 0.180(4) -0.059(7) 0.3428(19) 0.047(12) Uiso d . 1 . .
    H H12N 0.078(5) -0.001(8) 0.392(2) 0.060(14) Uiso d . 1 . .
    H H13N 0.038(4) 0.063(7) 0.321(2) 0.040(12) Uiso d . 1 . .
    H H21N 0.336(5) 0.810(9) 0.247(3) 0.083(18) Uiso d . 1 . .
    H H22N 0.449(5) 0.874(7) 0.2012(19) 0.040(13) Uiso d . 1 . .
    H H23N 0.295(6) 0.919(10) 0.176(3) 0.10(2) Uiso d . 1 . .
    H H24N 0.377(5) 1.058(8) 0.231(2) 0.048(14) Uiso d . 1 . .
loop_
    _atom_site_aniso_label
    _atom_site_aniso_U_11
    _atom_site_aniso_U_22
    _atom_site_aniso_U_33
    _atom_site_aniso_U_12
    _atom_site_aniso_U_13
    _atom_site_aniso_U_23
    P1 0.0216(5) 0.0158(5) 0.0220(5) -0.0005(4) 0.0066(4) 0.0005(4)
    P2 0.0181(5) 0.0165(5) 0.0213(5) 0.0008(4) 0.0054(4) 0.0007(4)
    C1 0.0180(17) 0.0085(18) 0.0212(17) -0.0008(15) 0.0006(14) 0.0005(13)
    C2 0.0189(18) 0.026(2) 0.0263(19) -0.0043(17) -0.0025(15) -0.0006(16)
    C3 0.028(2) 0.034(3) 0.0250(19) -0.002(2) 0.0005(17) 0.0037(17)
    C4 0.037(2) 0.043(3) 0.029(2) 0.004(2) -0.0054(19) 0.0001(19)
    C5 0.052(3) 0.068(4) 0.030(2) 0.011(3) 0.000(2) 0.007(2)
    N1 0.0237(16) 0.0152(17) 0.0211(16) -0.0026(14) 0.0028(14) -0.0007(13)
    N2 0.026(2) 0.026(2) 0.040(2) 0.0035(18) 0.0115(18) 0.0002(17)
    O1 0.0194(13) 0.0244(15) 0.0314(13) 0.0026(12) 0.0074(11) -0.0023(11)
    O2 0.0360(15) 0.0154(15) 0.0347(14) -0.0015(13) 0.0132(12) -0.0007(11)
    O3 0.0297(15) 0.0329(18) 0.0216(13) 0.0049(14) 0.0019(12) -0.0045(13)
    O4 0.0315(15) 0.0229(16) 0.0265(15) -0.0089(12) 0.0108(12) -0.0013(12)
    O5 0.0198(12) 0.0329(17) 0.0305(14) 0.0030(12) 0.0002(11) 0.0063(12)
    O6 0.0317(14) 0.0131(14) 0.0278(13) -0.0043(12) 0.0097(11) -0.0040(10)
_geom_special_details
;
 All s.u.'s (except the s.u. in the dihedral angle between two l.s. planes)
 are estimated using the full covariance matrix. The cell s.u.'s are taken
 into account individually in the estimation of s.u.'s in distances, angles
 and torsion angles; correlations between s.u.'s in cell parameters are only
 used when they are defined by crystal symmetry. An approximate (isotropic)
 treatment of cell s.u.'s is used for estimating s.u.'s involving l.s. planes.
;
loop_
    _geom_bond_atom_site_label_1
    _geom_bond_atom_site_label_2
    _geom_bond_site_symmetry_2
    _geom_bond_distance
    _geom_bond_publ_flag
    P1 O2 . 1.488(3) ?
    P1 O1 . 1.501(2) ?
    P1 O3 . 1.559(3) ?
    P1 C1 . 1.844(3) ?
    P2 O5 . 1.495(2) ?
    P2 O6 . 1.499(2) ?
    P2 O4 . 1.564(3) ?
    P2 C1 . 1.858(3) ?
    C1 N1 . 1.507(4) ?
    C1 C2 . 1.541(5) ?
    C2 C3 . 1.519(5) ?
    C2 H2A . 0.9700 ?
    C2 H2B . 0.9700 ?
    C3 C4 . 1.511(5) ?
    C3 H3A . 0.9700 ?
    C3 H3B . 0.9700 ?
    C4 C5 . 1.514(5) ?
    C4 H4A . 0.9700 ?
    C4 H4B . 0.9700 ?
    C5 H5A . 0.9600 ?
    C5 H5B . 0.9600 ?
    C5 H5C . 0.9600 ?
    N1 H11N . 1.05(4) ?
    N1 H12N . 0.93(5) ?
    N1 H13N . 0.93(4) ?
    N2 H21N . 1.02(6) ?
    N2 H22N . 0.86(4) ?
    N2 H23N . 0.93(6) ?
    N2 H24N . 0.92(5) ?
    O3 H3O . 0.80(5) ?
    O4 H4O . 0.82(5) ?
loop_
    _geom_angle_atom_site_label_1
    _geom_angle_atom_site_label_2
    _geom_angle_atom_site_label_3
    _geom_angle_site_symmetry_1
    _geom_angle_site_symmetry_3
    _geom_angle
    _geom_angle_publ_flag
    O2 P1 O1 . . 116.04(14) ?
    O2 P1 O3 . . 110.56(16) ?
    O1 P1 O3 . . 109.44(15) ?
    O2 P1 C1 . . 107.97(15) ?
    O1 P1 C1 . . 106.42(15) ?
    O3 P1 C1 . . 105.83(15) ?
    O5 P2 O6 . . 116.53(15) ?
    O5 P2 O4 . . 106.61(15) ?
    O6 P2 O4 . . 112.60(14) ?
    O5 P2 C1 . . 108.42(14) ?
    O6 P2 C1 . . 108.33(14) ?
    O4 P2 C1 . . 103.51(14) ?
    N1 C1 C2 . . 109.8(3) ?
    N1 C1 P1 . . 107.0(2) ?
    C2 C1 P1 . . 107.5(2) ?
    N1 C1 P2 . . 107.4(2) ?
    C2 C1 P2 . . 112.0(2) ?
    P1 C1 P2 . . 113.01(17) ?
    C3 C2 C1 . . 118.3(3) ?
    C3 C2 H2A . . 107.7 ?
    C1 C2 H2A . . 107.7 ?
    C3 C2 H2B . . 107.7 ?
    C1 C2 H2B . . 107.7 ?
    H2A C2 H2B . . 107.1 ?
    C4 C3 C2 . . 111.4(3) ?
    C4 C3 H3A . . 109.4 ?
    C2 C3 H3A . . 109.4 ?
    C4 C3 H3B . . 109.4 ?
    C2 C3 H3B . . 109.4 ?
    H3A C3 H3B . . 108.0 ?
    C3 C4 C5 . . 113.1(4) ?
    C3 C4 H4A . . 109.0 ?
    C5 C4 H4A . . 109.0 ?
    C3 C4 H4B . . 109.0 ?
    C5 C4 H4B . . 109.0 ?
    H4A C4 H4B . . 107.8 ?
    C4 C5 H5A . . 109.5 ?
    C4 C5 H5B . . 109.5 ?
    H5A C5 H5B . . 109.5 ?
    C4 C5 H5C . . 109.5 ?
    H5A C5 H5C . . 109.5 ?
    H5B C5 H5C . . 109.5 ?
    C1 N1 H11N . . 122(2) ?
    C1 N1 H12N . . 110(3) ?
    H11N N1 H12N . . 101(3) ?
    C1 N1 H13N . . 113(2) ?
    H11N N1 H13N . . 102(3) ?
    H12N N1 H13N . . 107(4) ?
    H21N N2 H22N . . 112(4) ?
    H21N N2 H23N . . 107(4) ?
    H22N N2 H23N . . 116(4) ?
    H21N N2 H24N . . 103(4) ?
    H22N N2 H24N . . 108(4) ?
    H23N N2 H24N . . 109(4) ?
    P1 O3 H3O . . 120(4) ?
    P2 O4 H4O . . 116(4) ?
loop_
    _geom_torsion_atom_site_label_1
    _geom_torsion_atom_site_label_2
    _geom_torsion_atom_site_label_3
    _geom_torsion_atom_site_label_4
    _geom_torsion_site_symmetry_1
    _geom_torsion_site_symmetry_2
    _geom_torsion_site_symmetry_3
    _geom_torsion_site_symmetry_4
    _geom_torsion
    _geom_torsion_publ_flag
    O2 P1 C1 N1 . . . . 170.1(2) ?
    O1 P1 C1 N1 . . . . -64.7(2) ?
    O3 P1 C1 N1 . . . . 51.7(3) ?
    O2 P1 C1 C2 . . . . -72.0(3) ?
    O1 P1 C1 C2 . . . . 53.2(3) ?
    O3 P1 C1 C2 . . . . 169.6(2) ?
    O2 P1 C1 P2 . . . . 52.1(2) ?
    O1 P1 C1 P2 . . . . 177.27(16) ?
    O3 P1 C1 P2 . . . . -66.4(2) ?
    O5 P2 C1 N1 . . . . -76.5(2) ?
    O6 P2 C1 N1 . . . . 156.2(2) ?
    O4 P2 C1 N1 . . . . 36.4(2) ?
    O5 P2 C1 C2 . . . . 162.9(2) ?
    O6 P2 C1 C2 . . . . 35.6(3) ?
    O4 P2 C1 C2 . . . . -84.2(3) ?
    O5 P2 C1 P1 . . . . 41.3(2) ?
    O6 P2 C1 P1 . . . . -86.01(19) ?
    O4 P2 C1 P1 . . . . 154.25(17) ?
    N1 C1 C2 C3 . . . . -53.3(4) ?
    P1 C1 C2 C3 . . . . -169.4(3) ?
    P2 C1 C2 C3 . . . . 65.9(4) ?
    C1 C2 C3 C4 . . . . -171.9(3) ?
    C2 C3 C4 C5 . . . . -172.9(3) ?
loop_
    _geom_hbond_atom_site_label_D
    _geom_hbond_atom_site_label_H
    _geom_hbond_atom_site_label_A
    _geom_hbond_site_symmetry_A
    _geom_hbond_distance_DH
    _geom_hbond_distance_HA
    _geom_hbond_distance_DA
    _geom_hbond_angle_DHA
    N1 H11N O2 1_545 1.05(4) 1.75(4) 2.777(4) 163(3)
    N1 H13N O3 2_545 0.93(4) 1.98(4) 2.828(4) 152(3)
    N1 H12N O6 1_545 0.93(5) 2.08(5) 2.879(4) 143(4)
    O3 H3O O5 2_545 0.80(5) 1.72(5) 2.519(4) 174(5)
    O4 H4O O6 3_566 0.82(5) 1.75(5) 2.566(3) 173(5)
    N2 H22N O1 2_655 0.86(4) 1.95(4) 2.781(4) 161(4)
    N2 H21N O2 . 1.02(6) 1.77(6) 2.769(4) 165(4)
    N2 H23N O5 2 0.93(6) 2.07(6) 2.787(5) 134(5)
    N2 H24N O1 1_565 0.92(5) 1.83(5) 2.705(5) 159(4)
data_global
_journal_date_recd_electronic     2009-07-14
_journal_date_accepted     2009-07-17
_journal_name_full     'Acta Crystallographica, Section E'
_journal_year     2009
_journal_volume     65
_journal_issue      8
_journal_page_first     o1961
_journal_page_last     o1961
_journal_paper_category     QO
_journal_coeditor_code     RK2155
_publ_contact_author_name     'Anatolij Dudko'
_publ_contact_author_address
;
Institute of General and Inorganic Chemistry, NAS Ukraine
Kyiv
prosp. Palladina 32/34
03680
UKRAINE
;
_publ_contact_author_email     'dudco_anatolij@ukr.net'
_publ_contact_author_fax     '+380(44)4243070'
_publ_contact_author_phone     '+380(44)4240511'
_publ_section_title
;
Ammonium dihydrogen (1-ammoniopentane-1,1-diyl)diphosphonate
;
loop_
    _publ_author_name
    _publ_author_footnote
    _publ_author_address
    'Dudko, Anatolij' .
;
Institute of General and Inorganic Chemistry
NAS Ukraine Kyiv
Prosp. Palladina 32/34
03680 Ukraine
;
    'Bon, Volodimir' .
;
Institute of General and Inorganic Chemistry
NAS Ukraine Kyiv
Prosp. Palladina 32/34
03680 Ukraine
;
    'Kozachkova, Alexandra' .
;
Institute of General and Inorganic Chemistry
NAS Ukraine Kyiv
Prosp. Palladina 32/34
03680 Ukraine
;
    'Pekhnyo, Vasily' .
;
Institute of General and Inorganic Chemistry
NAS Ukraine Kyiv
Prosp. Palladina 32/34
03680 Ukraine
;
