# Supplementary material for: Ammonium dihydrogen (1-ammonio­pentane-1,1-di­yl)diphospho­nate
Source: Acta Crystallogr Sect E Struct Rep Online. 2009 Jul 22;65(Pt 8):o1961. doi: 10.1107/S1600536809028323 (PMC2977313; doi:10.1107/S1600536809028323)
Supplement: Supplementary file 2 [file e-65-o1961-Isup2.hkl]

# 
# h,k,l, Fc-squared, Fo-squared, sigma(Fo-squared) and status flag 
# 
data_I
_shelx_title ' 24 in P2(1)/c' 
_shelx_refln_list_code          4 
_shelx_F_calc_maximum      137.90 
_exptl_crystal_F_000       560.00 
_reflns_d_resolution_high  0.7986 
 
loop_ 
 _symmetry_equiv_pos_as_xyz 
 'x, y, z' 
 '-x, y+1/2, -z+1/2' 
 '-x, -y, -z' 
 'x, -y-1/2, z-1/2' 
 
_cell_length_a     9.6007 
_cell_length_b     5.7239 
_cell_length_c    20.3259 
_cell_angle_alpha  90.000 
_cell_angle_beta   98.100 
_cell_angle_gamma  90.000 
 
_shelx_F_squared_multiplier     1.000 
 
loop_ 
 _refln_index_h 
 _refln_index_k 
 _refln_index_l 
 _refln_F_squared_calc 
 _refln_F_squared_meas 
 _refln_F_squared_sigma 
 _refln_observed_status 
   1   0   0    14102.05    14542.81    448.91 o 
   2   0   0      240.63      242.62     34.41 o 
   3   0   0     5850.38     5928.97    190.71 o 
   4   0   0       76.38      151.62     30.87 o 
   5   0   0       93.60       68.72     18.93 o 
   6   0   0     1423.40     1451.69     92.10 o 
   7   0   0      787.00      860.04     70.24 o 
   8   0   0     2264.78     2047.29     83.86 o 
   9   0   0      642.93      672.80     42.80 o 
  10   0   0      159.96      211.56     38.46 o 
  11   0   0      374.74      318.19     64.37 o 
   1   1   0     6647.06     6601.81    172.37 o 
   2   1   0      997.81     1121.35     41.27 o 
   3   1   0       77.39       55.40      5.48 o 
   4   1   0      570.66      566.06     22.52 o 
   5   1   0     1741.99     1746.85     54.66 o 
   6   1   0      184.64      206.79     16.00 o 
   7   1   0      188.16      178.33     18.94 o 
   8   1   0        4.53       -1.80     13.45 o 
   9   1   0       47.07       74.01     15.71 o 
  10   1   0       22.87       21.15     17.65 o 
  11   1   0      101.01       88.55     26.98 o 
   0   2   0      163.85      107.60     11.36 o 
   1   2   0     2531.18     2538.31     51.85 o 
   2   2   0     1379.62     1456.90     36.80 o 
   3   2   0        0.12       -5.91      5.91 o 
   4   2   0      656.07      572.81     49.04 o 
   5   2   0     1265.12     1236.03     35.50 o 
   6   2   0      218.54      244.45     17.75 o 
   7   2   0      128.87      113.55     17.32 o 
   8   2   0      858.27      906.04     41.97 o 
   9   2   0     2185.56     2391.28    168.61 o 
  10   2   0     1011.85      927.44    106.27 o 
  11   2   0       25.82        2.02     39.47 o 
   1   3   0     1431.97     1488.78     45.73 o 
   2   3   0     5141.07     5280.85    148.26 o 
   3   3   0       17.44       17.04     10.44 o 
   4   3   0       40.02       33.41     14.03 o 
   5   3   0     1893.31     1793.95     61.65 o 
   6   3   0       32.27       45.30     11.82 o 
   7   3   0      464.95      458.70     35.03 o 
   8   3   0      634.37      666.33     92.50 o 
   9   3   0       52.10       32.99     42.91 o 
  10   3   0      398.40      412.71     83.39 o 
   0   4   0      623.88      558.85     59.31 o 
   1   4   0      497.67      423.44     30.13 o 
   2   4   0      592.77      718.51     50.07 o 
   3   4   0      867.73      734.14     81.57 o 
   4   4   0      437.82      494.80     31.52 o 
   5   4   0      437.14      503.57     51.51 o 
   6   4   0      369.00      423.76     62.24 o 
   7   4   0      140.66      200.18     60.72 o 
   8   4   0       83.92       95.34     53.03 o 
   9   4   0       85.62      186.82     65.78 o 
   1   5   0      778.97      776.31     54.91 o 
   2   5   0      191.98      219.64     35.60 o 
   3   5   0        0.71       -0.03     18.14 o 
   4   5   0        1.01       -5.11     19.65 o 
   5   5   0      242.69      298.67     40.81 o 
   6   5   0      251.52      216.78     68.21 o 
   7   5   0      114.95      107.28     56.07 o 
   8   5   0      327.26      375.27     89.87 o 
   0   6   0       18.60       -7.29     28.34 o 
   1   6   0      303.42      278.52     61.94 o 
   2   6   0      317.18      273.05     64.37 o 
   3   6   0      263.62      277.28     24.26 o 
   4   6   0      264.64      196.74     63.15 o 
   5   6   0        1.03       -1.62     43.11 o 
   6   6   0      169.94      298.56     79.55 o 
   1   7   0       63.61       22.47     43.52 o 
   2   7   0        3.04      -38.26     38.26 o 
 -11   1   1       37.90       24.76     21.64 o 
 -10   1   1      115.15       76.83     23.40 o 
  -9   1   1       27.77       11.46     13.20 o 
  -8   1   1      207.88      248.13     21.41 o 
  -7   1   1       54.15       61.21     12.13 o 
  -6   1   1       44.14       42.87      9.69 o 
  -5   1   1       11.78       15.75      6.86 o 
  -4   1   1     4340.48     4349.17    100.45 o 
  -3   1   1     8143.44     8156.43    162.42 o 
  -2   1   1      758.17      842.00     35.41 o 
  -1   1   1      468.85      462.64     12.46 o 
   0   1   1     4138.33     4231.73     68.03 o 
   1   1   1    12572.72    12745.13    247.61 o 
   2   1   1     1229.45     1221.78     28.95 o 
   3   1   1      480.35      470.74     33.74 o 
   4   1   1      169.28      158.21     11.24 o 
   5   1   1     2138.12     2095.06     63.55 o 
   6   1   1     1227.79     1220.70     43.34 o 
   7   1   1       23.45       39.60     10.03 o 
   8   1   1        8.67        4.04      9.42 o 
   9   1   1      715.03      811.47     39.88 o 
  10   1   1      918.65      903.80     65.18 o 
  11   1   1      135.17      219.62     62.54 o 
 -11   2   1        1.35        9.72     42.30 o 
 -10   2   1       76.69       14.98     36.23 o 
  -9   2   1      169.97      176.30     52.42 o 
  -8   2   1      184.11      222.66     20.24 o 
  -7   2   1       28.30       27.61     10.41 o 
  -6   2   1       22.77       24.10      9.39 o 
  -5   2   1       72.94       76.70      8.37 o 
  -4   2   1     1081.26     1259.88     42.91 o 
  -3   2   1      615.62      629.59     21.82 o 
  -2   2   1      616.50      517.66     23.61 o 
  -1   2   1      788.83      836.71     21.16 o 
   0   2   1     5477.92     5247.78     81.57 o 
   1   2   1       13.97       14.26      8.45 o 
   2   2   1      201.57      199.52     13.87 o 
   3   2   1     1264.49     1312.38     42.24 o 
   4   2   1      111.80       99.74     23.37 o 
   5   2   1     1241.27     1253.04     47.97 o 
   6   2   1      152.98      166.03     15.19 o 
   7   2   1      537.20      607.72     29.74 o 
   8   2   1      123.62      185.69     28.44 o 
   9   2   1      144.70      182.98     51.21 o 
  10   2   1       29.98       22.06     39.07 o 
  11   2   1       10.00      -30.16     37.65 o 
 -10   3   1       26.88      -31.98     31.98 o 
  -9   3   1      467.35      483.96     83.80 o 
  -8   3   1      476.35      521.61     82.99 o 
  -7   3   1       90.47      120.85     23.66 o 
  -6   3   1       50.84       43.41     11.28 o 
  -5   3   1      403.40      405.60     24.26 o 
  -4   3   1     1587.65     1589.60     55.34 o 
  -3   3   1      949.91      688.20     70.44 o 
  -2   3   1      570.76      556.08     38.47 o 
  -1   3   1      932.26     1010.98     41.08 o 
   0   3   1       45.49       69.42     13.74 o 
   1   3   1     1113.04     1282.86     37.51 o 
   2   3   1       18.43       14.77      7.34 o 
   3   3   1        4.34        9.92      7.78 o 
   4   3   1       97.86       88.61     11.00 o 
   5   3   1     1234.36     1361.66     41.07 o 
   6   3   1      880.33      874.39     37.27 o 
   7   3   1      727.08      698.23    141.08 o 
   8   3   1      558.52      457.65     79.14 o 
   9   3   1      418.50      373.45     77.32 o 
  10   3   1      711.03      641.03    102.42 o 
  -9   4   1      190.61      104.24     55.87 o 
  -8   4   1       61.65        9.51     42.51 o 
  -7   4   1      201.64      132.38     51.82 o 
  -6   4   1       28.25       25.02     20.43 o 
  -5   4   1     4221.02     4376.45    169.44 o 
  -4   4   1     3142.51     3006.07    110.46 o 
  -3   4   1       15.03       12.85     11.96 o 
  -2   4   1       68.60       72.74     21.44 o 
  -1   4   1      230.73      210.78     14.89 o 
   0   4   1      703.02      610.15     60.28 o 
   1   4   1      111.70      101.64     62.34 o 
   2   4   1     1451.19     1328.74     67.52 o 
   3   4   1        9.32       39.24     17.50 o 
   4   4   1      918.52      949.73     56.91 o 
   5   4   1        6.08       -3.26     15.08 o 
   6   4   1      827.27      677.47     92.30 o 
   7   4   1       46.31       23.88     40.68 o 
   8   4   1      497.92      723.41    107.88 o 
   9   4   1      273.76      231.96     71.45 o 
  -8   5   1       86.49       89.26     60.12 o 
  -7   5   1        1.88      -37.85     38.66 o 
  -6   5   1       15.88      -18.82     36.43 o 
  -5   5   1       93.34      109.21     29.51 o 
  -4   5   1        0.68        9.93     17.55 o 
  -3   5   1      178.39      198.86     34.43 o 
  -2   5   1     1371.02     1404.88     54.11 o 
  -1   5   1      512.37      599.33     61.97 o 
   0   5   1     1220.68     1096.82     91.69 o 
   1   5   1     1662.23     1442.38    113.35 o 
   2   5   1       26.68       92.50     39.47 o 
   3   5   1      270.59      353.41     68.21 o 
   4   5   1      168.19      257.56     37.21 o 
   5   5   1       97.62       97.56     50.20 o 
   6   5   1       99.22      117.40     54.65 o 
   7   5   1      219.98      320.62     83.39 o 
   8   5   1      120.06      223.46     75.30 o 
  -6   6   1      116.70       57.48     50.40 o 
  -5   6   1      242.22      310.90     79.55 o 
  -4   6   1       45.38       23.87     23.96 o 
  -3   6   1        0.00        1.91     13.37 o 
  -2   6   1       26.96       -7.49     30.56 o 
  -1   6   1        4.90        1.45     20.82 o 
   0   6   1      249.13      206.61     44.83 o 
   1   6   1        0.34        7.29     33.20 o 
   2   6   1       11.07      -11.33     28.94 o 
   3   6   1      258.76      149.18     55.66 o 
   4   6   1      284.79      397.13     81.77 o 
   5   6   1      567.53      656.21    104.44 o 
   6   6   1      208.22      337.42     84.81 o 
  -2   7   1       84.84       69.83     48.98 o 
  -1   7   1      355.80      386.81     78.54 o 
   0   7   1        0.34       29.96     40.08 o 
   1   7   1      132.32      209.90     63.96 o 
   2   7   1      163.08      136.22     58.50 o 
 -10   0   2      304.70      301.20     32.68 o 
  -9   0   2     3401.46     3428.63    130.11 o 
  -8   0   2      735.45      660.47     39.86 o 
  -7   0   2      728.30      780.47     79.85 o 
  -6   0   2       44.88       41.68     11.98 o 
  -5   0   2      557.23      602.13     28.59 o 
  -4   0   2     1683.90     1890.15     65.49 o 
  -3   0   2    12392.46    12211.24    309.13 o 
  -2   0   2       59.31      107.83      9.08 o 
  -1   0   2     2713.46     2675.75     79.99 o 
   0   0   2     2612.93     2595.91     67.64 o 
   1   0   2     6164.48     6148.89    189.28 o 
   2   0   2    13431.28    13050.27    401.48 o 
   3   0   2     1454.20     1615.18     61.11 o 
   4   0   2      537.70      645.17     33.56 o 
   5   0   2      273.41      236.01     32.99 o 
   6   0   2      129.05      114.16     29.35 o 
   7   0   2     2352.37     2409.49    142.90 o 
   8   0   2      144.59      130.78     20.08 o 
   9   0   2      247.89      286.41     36.84 o 
  10   0   2      623.79      696.29     85.42 o 
  11   0   2       89.89       63.35     42.30 o 
 -11   1   2       92.05       61.77     24.77 o 
 -10   1   2       84.57       87.12     17.28 o 
  -9   1   2      185.67      229.59     19.55 o 
  -8   1   2      805.67      788.68     36.62 o 
  -7   1   2       43.81       44.55     14.89 o 
  -6   1   2        5.22        1.14      6.40 o 
  -5   1   2        3.44       -0.08      4.98 o 
  -4   1   2     1594.70     1746.45     46.67 o 
  -3   1   2     3550.01     4035.92     83.83 o 
  -2   1   2     6699.52     6788.11    152.55 o 
  -1   1   2      843.78      717.63     17.01 o 
   0   1   2     1497.91     1422.82     27.41 o 
   1   1   2      136.81      126.78      7.95 o 
   2   1   2     2512.37     2432.00     48.04 o 
   3   1   2     3126.52     3345.45     80.79 o 
   4   1   2      418.18      414.38     20.14 o 
   5   1   2       30.35       31.62      8.24 o 
   6   1   2      974.63      947.72     36.08 o 
   7   1   2      143.13      151.51     15.42 o 
   8   1   2      639.26      639.51     32.01 o 
   9   1   2        3.45      -18.32     18.32 o 
  10   1   2       71.01       66.39     27.54 o 
  11   1   2        0.29       10.93     38.86 o 
 -11   2   2       19.91      -11.54     38.26 o 
 -10   2   2      502.84      473.64     81.17 o 
  -9   2   2       16.06       20.22     16.61 o 
  -8   2   2       98.80      113.83     16.03 o 
  -7   2   2      316.91      343.16     21.96 o 
  -6   2   2      617.30      643.75     47.12 o 
  -5   2   2       60.06       54.92      8.48 o 
  -4   2   2      210.65      198.62      9.82 o 
  -3   2   2      383.98      339.08     25.24 o 
  -2   2   2      278.94      311.85     17.12 o 
  -1   2   2       24.63       20.25      4.41 o 
   0   2   2     3443.55     3455.83     55.91 o 
   1   2   2     1748.78     2076.22     44.80 o 
   2   2   2      561.70      520.47     28.75 o 
   3   2   2      256.01      244.97     23.53 o 
   4   2   2       26.68       24.71      5.77 o 
   5   2   2      512.24      522.67     29.87 o 
   6   2   2     1994.48     2085.31     66.49 o 
   7   2   2      442.43      449.28     31.79 o 
   8   2   2        7.22       -3.85     16.54 o 
   9   2   2       59.61       63.16     23.63 o 
  10   2   2      202.56      107.48     52.63 o 
  11   2   2      314.18      248.96     69.83 o 
 -10   3   2       59.50      -25.30     36.64 o 
  -9   3   2      594.79      623.83     91.69 o 
  -8   3   2      972.71      970.34     59.12 o 
  -7   3   2      552.14      562.87     44.25 o 
  -6   3   2       16.73       15.34     16.74 o 
  -5   3   2        0.19        1.88      5.52 o 
  -4   3   2     2048.58     1914.40    114.97 o 
  -3   3   2      609.12      572.65     28.44 o 
  -2   3   2     1532.95     1624.80     47.68 o 
  -1   3   2      298.81      301.66     20.77 o 
   0   3   2      499.98      497.84     21.93 o 
   1   3   2     1911.72     1918.80     82.73 o 
   2   3   2      553.74      569.25     22.30 o 
   3   3   2      602.97      600.99     24.49 o 
   4   3   2       73.81       71.86     11.45 o 
   5   3   2     1898.98     1875.34     59.40 o 
   6   3   2       11.64       -5.87     17.20 o 
   7   3   2      355.18      363.92     34.11 o 
   8   3   2       36.16       74.08     44.53 o 
   9   3   2      227.69      276.29     72.26 o 
  10   3   2      358.66      432.35     88.25 o 
  -9   4   2       28.31      -37.24     37.45 o 
  -8   4   2        1.39        0.20     36.64 o 
  -7   4   2       17.73       47.16     40.28 o 
  -6   4   2       20.84       20.51     20.76 o 
  -5   4   2       64.69       85.74     25.61 o 
  -4   4   2        0.02      -11.30     13.44 o 
  -3   4   2       64.15       44.72     30.20 o 
  -2   4   2      462.14      403.47     43.67 o 
  -1   4   2       96.55      102.79     13.47 o 
   0   4   2      369.39      345.26     28.40 o 
   1   4   2       91.88       87.30     22.50 o 
   2   4   2       10.14       37.85     27.73 o 
   3   4   2        0.85      -20.85     20.85 o 
   4   4   2        6.25        8.34     15.29 o 
   5   4   2        3.21        4.84     15.73 o 
   6   4   2       15.47       25.10     38.66 o 
   7   4   2       95.56       90.48     50.80 o 
   8   4   2      144.91      195.53     65.38 o 
   9   4   2      119.23      112.14     56.88 o 
  -8   5   2      491.36      466.15     98.98 o 
  -7   5   2       41.91       42.51     49.19 o 
  -6   5   2        0.16      -28.54     33.40 o 
  -5   5   2        8.73       -8.75     21.72 o 
  -4   5   2      846.95      966.13     69.41 o 
  -3   5   2      983.60     1022.86     70.13 o 
  -2   5   2        8.28       -7.21     10.19 o 
  -1   5   2        0.42        4.84     14.17 o 
   0   5   2      744.06      622.90     41.80 o 
   1   5   2     1480.45     1637.50    121.85 o 
   2   5   2      137.35      197.15     52.02 o 
   3   5   2      115.00      173.67     52.42 o 
   4   5   2      224.39      313.74     69.02 o 
   5   5   2      734.58      756.21    104.04 o 
   6   5   2       46.84        3.44     41.90 o 
   7   5   2       49.37       77.52     51.21 o 
   8   5   2        0.11       11.54     47.16 o 
  -6   6   2       66.22       67.81     55.06 o 
  -5   6   2       18.63      101.41     49.59 o 
  -4   6   2        1.86      -13.42     24.26 o 
  -3   6   2       25.20       31.27     15.00 o 
  -2   6   2        1.41        5.43     37.24 o 
  -1   6   2       60.20       49.49     24.82 o 
   0   6   2      696.54      668.97     79.95 o 
   1   6   2      139.36      131.57     46.15 o 
   2   6   2      106.12      129.95     50.00 o 
   3   6   2       65.39       80.56     46.55 o 
   4   6   2      169.11      130.35     54.85 o 
   5   6   2        6.38       25.71     45.54 o 
   6   6   2        6.80       -8.50     41.70 o 
  -2   7   2       14.15       52.83     49.59 o 
   0   7   2      168.49      116.59     50.60 o 
   1   7   2       81.31      104.24     52.63 o 
   2   7   2       30.63       53.23     48.38 o 
 -11   1   3       32.16      -11.77     32.99 o 
 -10   1   3       87.65       67.35     16.89 o 
  -9   1   3      704.20      710.00     31.35 o 
  -8   1   3     2228.35     2073.72     89.14 o 
  -7   1   3       44.90        3.35      8.76 o 
  -6   1   3       17.10       15.71      7.75 o 
  -5   1   3      301.99      307.61     17.70 o 
  -4   1   3     2307.83     2258.55     51.24 o 
  -3   1   3     1012.57     1018.61     30.78 o 
  -2   1   3     9145.85     8914.27    198.65 o 
  -1   1   3       13.05       11.72      4.02 o 
   0   1   3     6331.59     6376.02    109.05 o 
   1   1   3      622.16      687.31     23.05 o 
   2   1   3      578.20      571.76     21.84 o 
   3   1   3       76.52       85.60     12.77 o 
   4   1   3      725.30      736.06     26.17 o 
   5   1   3     1432.98     1409.58     45.74 o 
   6   1   3      285.24      296.25     17.60 o 
   7   1   3     1095.51     1102.57     42.29 o 
   8   1   3      181.68      226.24     32.38 o 
   9   1   3       69.26       76.17     25.46 o 
  10   1   3      156.66      188.51     36.94 o 
  11   1   3        0.62      -19.03     40.68 o 
 -11   2   3      180.19      110.15     29.42 o 
 -10   2   3        0.11       -6.07     34.81 o 
  -9   2   3      147.41      127.56     24.76 o 
  -8   2   3       40.11       37.52     22.47 o 
  -7   2   3      533.44      526.42     25.77 o 
  -6   2   3        5.27       23.16      7.84 o 
  -5   2   3       32.97        5.64      6.55 o 
  -4   2   3      721.03      644.78     53.23 o 
  -3   2   3      481.92      341.80     27.09 o 
  -2   2   3      292.09      350.68     15.81 o 
  -1   2   3      808.70      811.81     21.38 o 
   0   2   3      686.65      730.09     18.38 o 
   1   2   3       57.16       61.67      7.45 o 
   2   2   3      592.74      549.49     34.08 o 
   3   2   3        6.78        2.99      5.39 o 
   4   2   3      253.56      246.25     16.37 o 
   5   2   3      478.96      509.62     25.85 o 
   6   2   3      913.99      921.31     57.81 o 
   7   2   3      975.59      962.61     58.29 o 
   8   2   3       71.35       76.73     22.52 o 
   9   2   3      234.24      216.52     34.86 o 
  10   2   3       44.34       61.74     46.15 o 
  11   2   3        0.74      -10.93     43.32 o 
 -10   3   3      426.45      550.96     93.72 o 
  -9   3   3      330.07      403.81     76.92 o 
  -8   3   3      143.42      116.71     26.45 o 
  -7   3   3       69.67       88.78     22.43 o 
  -6   3   3        0.01      -11.51     11.51 o 
  -5   3   3        0.02      -10.88     26.62 o 
  -4   3   3      319.18      338.92     20.25 o 
  -3   3   3      314.56      322.16     20.64 o 
  -2   3   3      898.24      933.68     31.98 o 
  -1   3   3      874.43      875.09     31.85 o 
   0   3   3        2.35       -1.73      6.88 o 
   1   3   3     1432.55     1323.70     64.61 o 
   2   3   3     1510.76     1561.00     47.44 o 
   3   3   3        5.59        5.18     10.16 o 
   4   3   3        4.65        8.99      8.36 o 
   5   3   3       33.70       21.43     13.36 o 
   6   3   3       40.57       14.37     30.36 o 
   7   3   3       14.42       10.91     16.42 o 
   8   3   3        1.26      -27.53     27.53 o 
   9   3   3       40.53       29.35     40.48 o 
  10   3   3       85.36      101.41     57.48 o 
  -9   4   3       19.26        7.49     41.90 o 
  -8   4   3      169.88      167.19     63.35 o 
  -7   4   3      326.32      419.68     46.06 o 
  -6   4   3      205.45      229.05     35.70 o 
  -5   4   3      367.10      405.63     70.64 o 
  -4   4   3      320.73      304.93     37.68 o 
  -3   4   3     4763.59     4824.78    142.49 o 
  -2   4   3      815.53      811.08     40.42 o 
  -1   4   3       18.64       20.81     10.69 o 
   0   4   3      493.78      474.18     32.84 o 
   1   4   3       90.41       84.95     22.04 o 
   2   4   3     2134.18     2178.30    101.04 o 
   3   4   3       47.71        8.91     28.14 o 
   4   4   3      128.19      112.14     44.13 o 
   5   4   3     1345.65     1099.29    112.74 o 
   6   4   3     1020.25     1039.17    113.96 o 
   7   4   3        5.52      -30.97     33.40 o 
   8   4   3      188.39      161.32     61.74 o 
   9   4   3        6.62      -19.23     42.30 o 
  -8   5   3      380.65      257.06     80.76 o 
  -7   5   3      237.45      251.39     74.89 o 
  -6   5   3        2.59        7.15     24.20 o 
  -5   5   3       44.40        1.09     20.05 o 
  -4   5   3        6.54      -18.04     18.04 o 
  -3   5   3       12.03       34.13     23.32 o 
  -2   5   3      371.46      376.65     25.64 o 
  -1   5   3      182.09      268.02     38.08 o 
   0   5   3      349.35      310.13     43.52 o 
   1   5   3        4.99       20.45     20.29 o 
   2   5   3      291.21      249.37     56.88 o 
   3   5   3       28.09       28.14     33.20 o 
   4   5   3        0.64        8.91     34.00 o 
   5   5   3       78.59       53.64     41.90 o 
   6   5   3       86.71       42.10     44.13 o 
   7   5   3       93.48      196.95     70.44 o 
   8   5   3        9.32        2.83     50.00 o 
  -6   6   3       16.43       96.14     57.48 o 
  -5   6   3        0.10       -7.08     43.32 o 
  -4   6   3       28.85       12.27     26.14 o 
  -3   6   3       64.77      101.57     30.86 o 
  -2   6   3      124.16      122.68     34.81 o 
  -1   6   3        1.03        6.59     16.24 o 
   0   6   3      228.72      242.89     55.26 o 
   1   6   3      853.79      714.71     88.66 o 
   2   6   3      406.26      439.23     75.70 o 
   3   6   3      186.84      160.31     55.06 o 
   4   6   3       23.86       37.65     41.90 o 
   5   6   3       16.93       72.87     50.20 o 
   6   6   3      264.31      379.92     89.26 o 
  -2   7   3      689.58      984.73    119.22 o 
   0   7   3      110.94      109.30     51.61 o 
   1   7   3        3.42       39.87     43.11 o 
 -11   0   4      423.18      341.47     49.59 o 
 -10   0   4        0.42       -9.95     20.65 o 
  -9   0   4       11.05       -3.54     12.83 o 
  -8   0   4     1351.34     1432.19     65.28 o 
  -7   0   4     3751.75     3521.72    126.69 o 
  -6   0   4        1.01        7.10      7.83 o 
  -5   0   4      115.49      103.85     11.95 o 
  -4   0   4     3512.06     3605.64    102.41 o 
  -3   0   4     3328.24     3290.81     89.94 o 
  -2   0   4     7642.64     8290.24    210.56 o 
  -1   0   4      103.82       69.53      8.51 o 
   0   0   4      318.90      310.10     13.36 o 
   1   0   4    15998.60    15774.87    683.44 o 
   2   0   4     3150.70     2607.79     71.09 o 
   3   0   4      947.32     1075.83     43.71 o 
   4   0   4     1091.97     1236.51     51.12 o 
   5   0   4      705.39      632.17     34.84 o 
   6   0   4     4031.58     3911.17    205.65 o 
   7   0   4      224.01      169.82     37.85 o 
   8   0   4      326.69      260.91     51.21 o 
   9   0   4      241.21      279.44     28.46 o 
  10   0   4     1147.18     1117.31    109.91 o 
  11   0   4       35.95        6.48     40.48 o 
 -11   1   4       76.70       39.13     22.59 o 
 -10   1   4       71.29      114.25     25.84 o 
  -9   1   4       32.50       40.22     11.32 o 
  -8   1   4      202.88      183.98     16.55 o 
  -7   1   4      211.71      223.49     18.88 o 
  -6   1   4      267.67      329.49     16.02 o 
  -5   1   4      549.05      507.63     18.39 o 
  -4   1   4     1967.26     2181.14     49.16 o 
  -3   1   4      630.55      710.92     24.58 o 
  -2   1   4      656.31      844.03     27.14 o 
  -1   1   4     2545.62     2495.56     60.45 o 
   0   1   4      222.16      210.10      8.56 o 
   1   1   4      559.64      585.55     15.88 o 
   2   1   4       33.19       25.55     10.43 o 
   3   1   4        7.57       12.64      8.95 o 
   4   1   4      519.59      467.37     49.19 o 
   5   1   4     1568.92     1575.50     41.75 o 
   6   1   4      281.20      270.53     18.49 o 
   7   1   4      972.38      941.74     56.71 o 
   8   1   4       40.51        3.02     17.84 o 
   9   1   4       47.95       70.88     25.13 o 
  10   1   4        9.72       13.96     23.55 o 
  11   1   4       60.52       36.03     48.78 o 
 -11   2   4      159.86      140.99     32.01 o 
 -10   2   4        9.73      -17.20     32.59 o 
  -9   2   4      395.85      458.07     45.24 o 
  -8   2   4      483.20      505.61     39.90 o 
  -7   2   4      157.70      165.17     42.91 o 
  -6   2   4      275.50      233.30     25.62 o 
  -5   2   4        4.26        3.07     10.14 o 
  -4   2   4     1433.71     1536.01    103.53 o 
  -3   2   4     7438.58     7427.30    245.91 o 
  -2   2   4      652.31      599.86     30.70 o 
  -1   2   4     1813.85     1939.36     42.01 o 
   0   2   4     3398.50     3328.34     66.90 o 
   1   2   4      308.01      258.57     14.59 o 
   2   2   4     2845.00     2734.35     80.94 o 
   3   2   4        4.75        0.20      4.01 o 
   4   2   4      135.38       90.28     31.58 o 
   5   2   4      567.30      583.95     67.20 o 
   6   2   4      133.25       87.89     28.84 o 
   7   2   4      317.14      259.45     31.77 o 
   8   2   4      387.42      458.46     43.00 o 
   9   2   4      124.83      145.91     31.74 o 
  10   2   4      612.84      609.05     94.32 o 
  11   2   4      407.18      409.68     88.66 o 
 -10   3   4      102.98       23.48     44.73 o 
  -9   3   4      136.37      210.51     62.14 o 
  -8   3   4       52.19       15.08     31.78 o 
  -7   3   4      474.30      503.22     43.31 o 
  -6   3   4      367.67      385.39     66.39 o 
  -5   3   4        1.41        0.16     13.29 o 
  -4   3   4     1158.47     1365.61     67.71 o 
  -3   3   4       34.66       35.53     11.67 o 
  -2   3   4     3386.87     3308.98     84.48 o 
  -1   3   4       31.04       44.64      8.23 o 
   0   3   4     1050.36     1096.34     42.49 o 
   1   3   4       23.73       20.41     13.52 o 
   2   3   4      367.48      339.54     28.72 o 
   3   3   4     1325.42     1390.83     51.31 o 
   4   3   4       96.12       80.60     11.16 o 
   5   3   4      300.63      306.65     59.91 o 
   6   3   4      591.68      475.06     73.47 o 
   7   3   4      213.21      211.93     29.55 o 
   8   3   4        1.20      -15.36     16.09 o 
   9   3   4        9.51      -29.55     29.55 o 
  10   3   4        3.00        1.42     44.33 o 
  -9   4   4      146.07      -12.35     41.29 o 
  -8   4   4      256.93      242.69     66.80 o 
  -7   4   4      170.55      240.63     94.42 o 
  -6   4   4       11.80        2.26     17.45 o 
  -5   4   4      170.18      187.31     32.53 o 
  -4   4   4      116.98      115.61     26.87 o 
  -3   4   4       67.55       70.57     14.91 o 
  -2   4   4      984.40      956.14     44.46 o 
  -1   4   4      539.14      630.44     35.18 o 
   0   4   4      739.39      810.17     53.50 o 
   1   4   4     1330.50     1342.40     49.58 o 
   2   4   4      166.81      108.16     26.47 o 
   3   4   4      479.16      480.24     37.54 o 
   4   4   4      247.43      272.24     60.32 o 
   5   4   4       11.40       28.14     34.00 o 
   6   4   4      199.24      162.33     56.88 o 
   7   4   4       89.63       69.43     46.35 o 
   8   4   4      110.01       38.05     47.97 o 
   9   4   4      184.76      242.29     75.90 o 
  -8   5   4       88.81       38.46     52.42 o 
  -7   5   4      273.03      267.79     74.49 o 
  -6   5   4      266.69      283.39     44.93 o 
  -5   5   4      109.35       64.10     59.41 o 
  -4   5   4      325.32      353.89     46.10 o 
  -3   5   4        0.24       -2.89     20.37 o 
  -2   5   4     1030.20      970.62     39.66 o 
  -1   5   4      291.92      263.93     38.64 o 
   0   5   4      178.22      162.11     31.08 o 
   1   5   4      228.35      251.91     38.28 o 
   2   5   4     1317.46     1273.36    107.68 o 
   3   5   4      622.06      721.19     89.26 o 
   4   5   4       22.97       16.80     35.83 o 
   5   5   4       94.75      108.29     50.80 o 
   6   5   4       25.75       40.08     45.34 o 
   7   5   4       32.82      190.47     69.43 o 
   8   5   4       55.75       35.22     50.80 o 
  -6   6   4      421.43      543.47    107.48 o 
  -5   6   4      838.11      831.95     93.11 o 
  -4   6   4       73.17       83.30     38.66 o 
  -3   6   4        1.87       -5.30     24.90 o 
  -2   6   4      277.47      288.82     47.14 o 
  -1   6   4      649.00      846.28     99.59 o 
   0   6   4      273.09      351.09     47.51 o 
   1   6   4        3.15      -16.19     29.96 o 
   2   6   4       17.87       -5.06     30.56 o 
   3   6   4       74.64       86.83     43.92 o 
   4   6   4       53.70       27.73     40.48 o 
   5   6   4        1.05       18.62     45.34 o 
   1   7   4       16.93      -31.98     36.43 o 
 -11   1   5      803.22      821.61     59.79 o 
 -10   1   5      326.94      307.53     36.91 o 
  -9   1   5      120.51      116.33     18.39 o 
  -8   1   5       89.38       76.54     12.52 o 
  -7   1   5     1969.32     1869.91     46.97 o 
  -6   1   5      766.47      747.13     27.65 o 
  -5   1   5       28.70       26.69      6.19 o 
  -4   1   5     4116.18     4016.47    109.80 o 
  -3   1   5     5322.92     5342.66    124.13 o 
  -2   1   5    17542.62    17668.96    451.14 o 
  -1   1   5     8943.25     8815.51    179.34 o 
   0   1   5     1149.53     1220.66     25.86 o 
   1   1   5     1142.82     1051.95     24.95 o 
   2   1   5      321.76      262.22     10.95 o 
   3   1   5       21.55       57.99     15.10 o 
   4   1   5       24.23        6.88     16.60 o 
   5   1   5        7.13        6.42      4.07 o 
   6   1   5     3118.88     2919.11     72.79 o 
   7   1   5     4553.01     4573.14    131.06 o 
   8   1   5      369.47      424.72     97.66 o 
   9   1   5       63.88       47.78     25.19 o 
  10   1   5      147.94      151.86     39.57 o 
  11   1   5      181.52      219.41     66.39 o 
 -11   2   5       75.24       50.83     25.87 o 
 -10   2   5      584.31      621.95     47.55 o 
  -9   2   5       10.98       -0.53     13.73 o 
  -8   2   5      183.67       76.77     19.35 o 
  -7   2   5       46.07       38.35     16.18 o 
  -6   2   5       24.20       36.45     14.56 o 
  -5   2   5      423.29      478.25     37.95 o 
  -4   2   5      898.24      818.38     44.67 o 
  -3   2   5        7.08        3.84     10.82 o 
  -2   2   5       59.14       67.94     10.37 o 
  -1   2   5      226.73      188.03     10.37 o 
   0   2   5     1615.23     1654.14     41.00 o 
   1   2   5      217.73      240.91     18.64 o 
   2   2   5      121.36      120.38     18.61 o 
   3   2   5       30.13        6.73     13.07 o 
   4   2   5      193.65      202.82     40.68 o 
   5   2   5      913.62      785.35     77.93 o 
   6   2   5     1437.07     1482.39     72.50 o 
   7   2   5        7.34       -5.93     14.15 o 
   8   2   5      985.69      894.57     75.09 o 
   9   2   5      273.48      253.60     91.29 o 
  10   2   5        2.80       40.89     42.30 o 
 -10   3   5       57.51      110.11     52.42 o 
  -9   3   5      299.80      320.84     39.22 o 
  -8   3   5      335.97      355.87     39.11 o 
  -7   3   5      239.79      228.72     55.46 o 
  -6   3   5      657.64      682.80     49.30 o 
  -5   3   5      655.83      615.28    110.21 o 
  -4   3   5      252.89      200.50     27.69 o 
  -3   3   5     1471.46     1443.01     60.59 o 
  -2   3   5     1940.48     2015.13     56.20 o 
  -1   3   5       82.15       97.00     10.39 o 
   0   3   5       17.04       28.68     10.40 o 
   1   3   5        0.54        5.81     13.23 o 
   2   3   5      107.29       94.69     19.71 o 
   3   3   5     1449.01     1463.42     46.33 o 
   4   3   5      811.99      762.32     73.58 o 
   5   3   5      955.95     1064.68    103.63 o 
   6   3   5     1313.37     1441.97    120.64 o 
   7   3   5      429.65      473.82     42.00 o 
   8   3   5      533.49      574.12     49.38 o 
   9   3   5      359.86      405.63     85.01 o 
  10   3   5       52.84       82.99     55.26 o 
  -9   4   5       15.61      -13.36     41.29 o 
  -8   4   5       64.24       29.73     24.65 o 
  -7   4   5      477.68      421.27     46.50 o 
  -6   4   5        8.57       -5.95     18.50 o 
  -5   4   5      284.80      336.20     41.12 o 
  -4   4   5     1603.03     1620.74     94.53 o 
  -3   4   5     3776.06     3692.63     95.96 o 
  -2   4   5      712.49      710.39     47.32 o 
  -1   4   5     4053.79     3960.80    104.67 o 
   0   4   5      126.76      151.90     26.61 o 
   1   4   5      232.44      261.00     19.66 o 
   2   4   5       41.31       57.17     22.54 o 
   3   4   5      788.99      758.40     41.86 o 
   4   4   5       66.72      -11.74     26.52 o 
   5   4   5     1118.81      764.50     94.93 o 
   6   4   5       12.06       21.86     37.65 o 
   7   4   5      230.08      231.56     65.78 o 
   8   4   5       17.45      -28.34     38.05 o 
   9   4   5        8.33        5.87     45.14 o 
  -8   5   5      155.77      119.02     63.15 o 
  -7   5   5      200.12      275.89     77.93 o 
  -6   5   5      285.31      341.48     48.96 o 
  -5   5   5      459.37      427.58     52.38 o 
  -4   5   5      516.02      518.70     54.78 o 
  -3   5   5       82.36      117.75     30.74 o 
  -2   5   5       73.10       74.87     14.72 o 
  -1   5   5      328.35      367.33     40.37 o 
   0   5   5     1099.43     1084.35     79.95 o 
   1   5   5      573.36      489.01     49.27 o 
   2   5   5      927.74      803.03     63.90 o 
   3   5   5      180.21       60.52     37.24 o 
   4   5   5      234.11      301.79     69.63 o 
   5   5   5      311.04      441.05     86.63 o 
   6   5   5        0.05       11.54     39.47 o 
   7   5   5       35.59      -28.14     38.66 o 
  -6   6   5        5.60       50.20     52.42 o 
  -5   6   5       46.06       77.61     50.60 o 
  -4   6   5       12.83       19.35     26.02 o 
  -3   6   5       45.47       21.20     27.61 o 
  -2   6   5        0.11       -7.98     23.24 o 
  -1   6   5       50.72      122.16     64.57 o 
   0   6   5       65.29       65.97     27.23 o 
   1   6   5      125.84       89.11     46.86 o 
   2   6   5       16.81       10.32     36.84 o 
   3   6   5        0.01       -4.17     14.17 o 
   4   6   5       12.80      -22.06     37.45 o 
   5   6   5       34.48       74.69     53.03 o 
 -11   0   6        1.91       30.97     25.10 o 
 -10   0   6      776.40      839.96     52.71 o 
  -9   0   6        9.74        7.49     14.44 o 
  -8   0   6      557.92      531.09     37.89 o 
  -7   0   6       47.17       27.81     20.75 o 
  -6   0   6     2961.87     2859.28     87.50 o 
  -5   0   6     3615.70     3715.32    104.94 o 
  -4   0   6      253.10      233.13     16.15 o 
  -3   0   6      832.02      905.39     39.77 o 
  -2   0   6     1862.63     1784.17     63.97 o 
  -1   0   6     5251.66     5637.03    323.76 o 
   0   0   6     1426.16     1368.22     63.21 o 
   1   0   6      238.00      234.50     20.06 o 
   2   0   6     9624.66    10208.83    602.98 o 
   3   0   6    19015.65    19265.48    488.46 o 
   4   0   6       41.59       71.67     18.52 o 
   5   0   6      434.89      503.94     42.51 o 
   6   0   6       13.27       13.36     19.63 o 
   7   0   6      423.59      366.57     53.03 o 
   8   0   6      661.68      659.66     76.11 o 
   9   0   6       14.11      -22.06     26.31 o 
  10   0   6        0.55       -9.11     35.83 o 
  11   0   6      274.16      283.78     68.82 o 
 -11   1   6       36.33       43.60     17.60 o 
 -10   1   6       45.15       38.49     22.27 o 
  -9   1   6       27.15       30.28     13.53 o 
  -8   1   6       47.97       40.61     10.77 o 
  -7   1   6      271.79      256.05     14.31 o 
  -6   1   6      256.11      261.21     19.16 o 
  -5   1   6      299.29      292.16     15.11 o 
  -4   1   6      182.06      198.66     12.11 o 
  -3   1   6     2612.46     3013.65     74.85 o 
  -2   1   6      130.57      181.35     25.86 o 
  -1   1   6     1287.67     1403.85     39.29 o 
   0   1   6        1.70        0.84      4.38 o 
   1   1   6      892.75     1022.16     29.57 o 
   2   1   6     2244.95     2288.35     78.45 o 
   3   1   6       34.35       50.50     18.62 o 
   4   1   6      113.93      123.27     30.36 o 
   5   1   6      185.43      148.26     42.71 o 
   6   1   6       54.18       60.58      9.81 o 
   7   1   6      571.29      664.32     49.61 o 
   8   1   6       13.64       13.86     19.16 o 
   9   1   6      148.41      132.38     31.75 o 
  10   1   6        0.01        0.75     24.61 o 
  11   1   6       66.54      111.12     58.70 o 
 -11   2   6       48.08       64.40     26.34 o 
 -10   2   6       66.64       22.38     24.64 o 
  -9   2   6        0.81        3.10     12.02 o 
  -8   2   6      350.15      332.91     35.04 o 
  -7   2   6      647.03      659.34     44.65 o 
  -6   2   6     1714.96     1634.69     74.93 o 
  -5   2   6     2045.73     1871.84     88.45 o 
  -4   2   6        0.13       -9.62      9.62 o 
  -3   2   6       50.10       47.06     11.76 o 
  -2   2   6      338.74      313.98     19.33 o 
  -1   2   6       37.10       70.51      8.83 o 
   0   2   6      162.15      196.61     12.11 o 
   1   2   6      174.76      202.78     18.27 o 
   2   2   6       65.88       62.56     11.95 o 
   3   2   6      861.69      829.32     66.39 o 
   4   2   6     3630.84     3360.26    182.27 o 
   5   2   6      672.18      767.54     79.14 o 
   6   2   6      321.36      329.15     82.58 o 
   7   2   6     1064.36     1007.10     61.27 o 
   8   2   6      684.29      750.04    106.77 o 
   9   2   6      294.19      313.14     43.05 o 
  10   2   6        1.41      -37.85     40.28 o 
 -10   3   6        9.55       -4.25     36.43 o 
  -9   3   6        2.54      -16.18     23.88 o 
  -8   3   6        7.07       13.50     24.29 o 
  -7   3   6      895.74      862.79     56.90 o 
  -6   3   6      355.93      328.21     36.80 o 
  -5   3   6     1073.44     1152.55    164.86 o 
  -4   3   6       73.18       79.30     20.84 o 
  -3   3   6      905.00      875.93     36.15 o 
  -2   3   6     1689.13     1608.42     47.60 o 
  -1   3   6      254.73      257.85     16.57 o 
   0   3   6      626.14      561.96     24.19 o 
   1   3   6     1032.88     1102.67     48.87 o 
   2   3   6     1193.79     1335.89     43.71 o 
   3   3   6        1.21       -7.35      7.35 o 
   4   3   6      304.65      301.39     54.65 o 
   5   3   6      656.02      503.39     71.86 o 
   6   3   6      219.55      253.82     60.12 o 
   7   3   6      189.68      166.18     28.84 o 
   8   3   6      116.71      165.16     91.79 o 
   9   3   6        0.66       -2.02     37.65 o 
  10   3   6       50.97      108.69     60.72 o 
  -9   4   6       30.87      -25.10     41.49 o 
  -8   4   6        0.56       -4.89     21.15 o 
  -7   4   6      103.37       64.88     24.99 o 
  -6   4   6      143.72      175.05     32.97 o 
  -5   4   6       54.19       55.71     24.11 o 
  -4   4   6      490.08      461.12     59.81 o 
  -3   4   6      335.69      334.27     26.70 o 
  -2   4   6       55.57       62.55     12.93 o 
  -1   4   6      111.52       90.05     28.24 o 
   0   4   6       65.59       60.36     19.73 o 
   1   4   6       27.67       26.45     10.63 o 
   2   4   6      315.58      275.26     37.14 o 
   3   4   6      464.33      465.87     48.99 o 
   4   4   6      404.66      392.07     69.22 o 
   5   4   6      848.25      804.78     99.59 o 
   6   4   6      443.21      395.51     78.13 o 
   7   4   6      155.86      130.15     54.45 o 
   8   4   6      185.46       99.59     56.07 o 
   9   4   6        7.45       74.89     60.72 o 
  -8   5   6      239.97      310.70     84.20 o 
  -7   5   6     1054.53     1042.76    137.84 o 
  -6   5   6      264.41      243.65     42.85 o 
  -5   5   6       82.53      111.31     32.46 o 
  -4   5   6       25.49       36.99     25.75 o 
  -3   5   6      167.97      169.98     23.88 o 
  -2   5   6      249.70      275.31     23.18 o 
  -1   5   6       22.45      -15.67     15.67 o 
   0   5   6      268.86      258.44     38.08 o 
   1   5   6      191.93      223.20     67.10 o 
   2   5   6     1282.36     1332.26     56.06 o 
   3   5   6      172.86      199.78     55.66 o 
   4   5   6       14.84      -18.22     31.17 o 
   5   5   6        6.59      -30.56     30.56 o 
   6   5   6       75.19       55.46     48.17 o 
   7   5   6      175.56      173.67     69.83 o 
  -6   6   6        0.90       16.80     45.14 o 
  -5   6   6       11.53       -5.12     27.68 o 
  -4   6   6      537.63      613.78     67.10 o 
  -3   6   6      480.01      617.54    151.30 o 
  -2   6   6       14.89      -17.00     33.40 o 
  -1   6   6       77.42       64.74     27.72 o 
   0   6   6      133.56      134.22     36.94 o 
   1   6   6      317.28      373.12     77.52 o 
   2   6   6      246.68      300.17     65.78 o 
   3   6   6       45.36       53.80     17.59 o 
   4   6   6       29.02      -13.16     37.45 o 
   5   6   6       76.03       70.64     52.22 o 
 -11   1   7      177.72      204.82     30.89 o 
 -10   1   7       12.68       10.94     13.50 o 
  -9   1   7      194.88      220.19     23.85 o 
  -8   1   7       32.36       26.39      9.92 o 
  -7   1   7      383.72      363.71     27.73 o 
  -6   1   7        3.37        2.94      6.35 o 
  -5   1   7      979.55      954.09     31.22 o 
  -4   1   7       15.34       29.75      7.04 o 
  -3   1   7     1712.45     1650.36     74.18 o 
  -2   1   7     2403.48     2436.57    108.39 o 
  -1   1   7       68.67      109.25     10.35 o 
   0   1   7     7540.86     7715.39    145.90 o 
   1   1   7       41.77       48.70      6.89 o 
   2   1   7      228.20      225.67     22.37 o 
   3   1   7     3719.28     3790.77    104.98 o 
   4   1   7     1675.02     1651.37    132.17 o 
   5   1   7       21.16        7.44     21.25 o 
   6   1   7      387.87      389.55     36.32 o 
   7   1   7      245.41      214.76     32.07 o 
   8   1   7      410.64      410.59     44.61 o 
   9   1   7      117.92      108.70     31.22 o 
  10   1   7       34.41       22.13     42.10 o 
 -11   2   7      340.52      412.35     48.27 o 
 -10   2   7      394.95      362.08     32.76 o 
  -9   2   7        4.24       -4.99     11.68 o 
  -8   2   7        0.06       -0.89     11.40 o 
  -7   2   7       34.26       37.00     16.41 o 
  -6   2   7       44.63       61.99     17.70 o 
  -5   2   7       44.17       63.59     19.33 o 
  -4   2   7      571.39      481.41     36.42 o 
  -3   2   7     1485.28     1527.16     50.27 o 
  -2   2   7        0.70       -1.34      7.71 o 
  -1   2   7     2348.50     2431.58     74.62 o 
   0   2   7     1461.57     1632.31     68.12 o 
   1   2   7      210.93      259.97     17.10 o 
   2   2   7     1073.22     1123.52     35.07 o 
   3   2   7     2367.18     2365.83    105.35 o 
   4   2   7       17.22       28.25     16.31 o 
   5   2   7      325.36      369.80     56.47 o 
   6   2   7        2.01       -1.31     13.96 o 
   7   2   7      347.76      330.99     50.20 o 
   8   2   7      163.51      181.85     32.39 o 
   9   2   7       29.11       55.04     27.12 o 
  10   2   7       57.34       51.01     49.19 o 
 -10   3   7       48.33      -23.68     34.21 o 
  -9   3   7       48.04       40.84     22.13 o 
  -8   3   7       11.26       -5.79     15.71 o 
  -7   3   7      122.10      105.95     25.66 o 
  -6   3   7       88.75      104.96     29.96 o 
  -5   3   7      100.84      139.08     25.94 o 
  -4   3   7      266.52      281.11     36.33 o 
  -3   3   7      976.24      991.47     39.82 o 
  -2   3   7       10.90       16.80      8.16 o 
  -1   3   7       81.04       99.14     20.91 o 
   0   3   7      843.09      862.57     32.00 o 
   1   3   7       14.98        0.75      8.12 o 
   2   3   7       25.58       33.68     10.44 o 
   3   3   7      215.95      247.55     16.97 o 
   4   3   7      139.85      147.07     31.47 o 
   5   3   7     1006.77      975.01     98.98 o 
   6   3   7      511.15      440.24     73.27 o 
   7   3   7       51.52       15.53     18.33 o 
   8   3   7       77.39       68.20     25.20 o 
   9   3   7      221.32      274.06     74.28 o 
  -9   4   7        0.03      -35.02     35.02 o 
  -8   4   7       35.99       84.88     33.30 o 
  -7   4   7       76.95       76.93     28.33 o 
  -6   4   7      876.02      919.72     66.97 o 
  -5   4   7      506.44      480.66     49.17 o 
  -4   4   7      660.52      601.01     62.24 o 
  -3   4   7      449.45      458.34     30.15 o 
  -2   4   7     6305.62     6236.85    177.36 o 
  -1   4   7      791.32      826.47     63.45 o 
   0   4   7        4.74        2.56     21.05 o 
   1   4   7       97.20       71.30     19.38 o 
   2   4   7        0.11       21.04     13.52 o 
   3   4   7      454.08      491.51     62.14 o 
   4   4   7        4.86       -1.01     27.93 o 
   5   4   7      390.73      604.60     87.44 o 
   6   4   7        4.11       -7.89     32.39 o 
   7   4   7      185.88      131.36     53.23 o 
   8   4   7      237.00      356.85     82.58 o 
  -8   5   7       68.08       69.22     53.23 o 
  -7   5   7       76.38       -1.23     27.81 o 
  -6   5   7       74.35       89.84     32.66 o 
  -5   5   7      220.76      244.77     42.30 o 
  -4   5   7      140.61      124.44     35.93 o 
  -3   5   7      501.15      463.85     52.58 o 
  -2   5   7        0.26       -5.64     12.92 o 
  -1   5   7      140.96      173.17     31.41 o 
   0   5   7      127.90      181.95     33.31 o 
   1   5   7       19.17       52.76     24.26 o 
   2   5   7      190.88      216.58     41.74 o 
   3   5   7      157.93      119.31     32.56 o 
   4   5   7       15.73      -11.94     33.40 o 
   5   5   7      115.88       83.80     52.02 o 
   6   5   7        3.27       11.74     45.74 o 
   7   5   7       95.32       66.39     56.67 o 
  -6   6   7      133.10      200.48     79.04 o 
  -5   6   7       14.94      -25.12     27.69 o 
  -4   6   7       41.09       18.94     40.38 o 
  -3   6   7        3.57      -30.16     31.37 o 
  -2   6   7       33.65       28.34     35.62 o 
  -1   6   7      604.09      600.05    101.41 o 
   0   6   7      100.64      153.78     71.05 o 
   1   6   7       14.32      -10.24     31.98 o 
   2   6   7      427.73      483.25     59.25 o 
   3   6   7      590.68      656.20     44.59 o 
   4   6   7      184.51      213.85     34.31 o 
   5   6   7       51.72       64.16     50.60 o 
 -11   0   8      294.40      550.56     65.78 o 
 -10   0   8      919.98      920.56     77.32 o 
  -9   0   8      110.09      155.50     24.81 o 
  -8   0   8       36.97       28.70     15.18 o 
  -7   0   8     4296.20     4073.47    145.41 o 
  -6   0   8     5233.26     5164.63    176.18 o 
  -5   0   8      492.06      542.84     32.42 o 
  -4   0   8      619.52      668.27     35.35 o 
  -3   0   8     2072.52     2187.46     81.36 o 
  -2   0   8      885.89      873.20     55.26 o 
  -1   0   8      887.90      783.28     68.62 o 
   0   0   8     2888.15     3160.88     78.94 o 
   1   0   8       90.14      113.11     15.54 o 
   2   0   8     1402.99     1485.87     59.61 o 
   3   0   8       74.25       49.94      9.20 o 
   4   0   8      424.11      452.01     63.03 o 
   5   0   8      303.37      401.84     45.44 o 
   6   0   8      380.23      332.56     48.38 o 
   7   0   8     1444.61     1234.10     97.76 o 
   8   0   8      574.86      633.75     76.51 o 
   9   0   8        6.12       14.57     33.40 o 
  10   0   8        0.26       10.73     36.84 o 
 -11   1   8      259.44      321.35     73.78 o 
 -10   1   8       59.89       61.72     17.53 o 
  -9   1   8        3.28       -3.66     13.74 o 
  -8   1   8        1.10       16.34     11.69 o 
  -7   1   8      161.30      168.52     20.62 o 
  -6   1   8      166.54      167.30     14.90 o 
  -5   1   8       58.86       57.54     10.66 o 
  -4   1   8      854.81      816.43     28.15 o 
  -3   1   8        3.33       -1.94      7.72 o 
  -2   1   8     3617.42     4008.24    112.76 o 
  -1   1   8     2921.03     3190.07     80.39 o 
   0   1   8     1624.27     1790.60     45.10 o 
   1   1   8      105.85      125.52      9.85 o 
   2   1   8     2157.67     2337.31     53.33 o 
   3   1   8     2221.67     2290.21     56.99 o 
   4   1   8      209.52      243.21     36.13 o 
   5   1   8      889.65      858.14     49.94 o 
   6   1   8        3.86       -2.32     13.60 o 
   7   1   8      224.69      242.96     39.67 o 
   8   1   8       53.51       45.68     22.39 o 
   9   1   8       19.60        0.31     30.87 o 
  10   1   8       76.25       87.21     33.94 o 
 -11   2   8      210.12      259.77     40.54 o 
 -10   2   8      276.52      317.79     31.45 o 
  -9   2   8       83.28       78.66     19.67 o 
  -8   2   8       18.08       -1.80     16.88 o 
  -7   2   8      165.71      140.99     20.02 o 
  -6   2   8       18.46        9.45     13.51 o 
  -5   2   8      755.23      785.79     47.76 o 
  -4   2   8        1.25       -3.25     10.97 o 
  -3   2   8      742.83      751.41     34.56 o 
  -2   2   8     6160.57     5948.30    196.38 o 
  -1   2   8      161.79      133.60     18.56 o 
   0   2   8     1526.82     1602.31     44.47 o 
   1   2   8      744.74      789.10     25.28 o 
   2   2   8        2.39        3.74      5.53 o 
   3   2   8     2539.27     2456.94    171.85 o 
   4   2   8        0.12       29.33     16.54 o 
   5   2   8      910.82      587.80     70.03 o 
   6   2   8        1.11       14.37     26.11 o 
   7   2   8       22.65       12.85     21.96 o 
   8   2   8       75.67       45.74     24.75 o 
   9   2   8        0.01       -5.90     21.94 o 
  10   2   8        5.94       38.86     49.79 o 
 -10   3   8       85.04       80.68     38.36 o 
  -9   3   8       85.96       96.58     27.85 o 
  -8   3   8       15.52       16.42     22.16 o 
  -7   3   8       11.90       -2.77     16.15 o 
  -6   3   8      312.57      304.83     65.99 o 
  -5   3   8     2949.22     2789.00    118.10 o 
  -4   3   8      494.10      484.84     42.91 o 
  -3   3   8      931.69      899.62    116.29 o 
  -2   3   8      260.38      242.77     21.93 o 
  -1   3   8      672.46      617.75     38.74 o 
   0   3   8      134.68      142.58     14.44 o 
   1   3   8        0.10        6.38      9.70 o 
   2   3   8      664.30      557.00     42.30 o 
   3   3   8      756.70      818.53     33.44 o 
   4   3   8     1472.99     1565.20     65.95 o 
   5   3   8       50.57        1.62     29.35 o 
   6   3   8      207.96      275.28     62.95 o 
   7   3   8       51.85       17.10     29.55 o 
   8   3   8      129.15      186.57     34.52 o 
   9   3   8       89.41      112.54     57.48 o 
  -9   4   8       91.49       57.28     48.58 o 
  -8   4   8       19.05       12.63     25.50 o 
  -7   4   8       52.30       72.64     39.27 o 
  -6   4   8      378.96      398.74     46.96 o 
  -5   4   8      172.34      222.03     36.28 o 
  -4   4   8      765.89      738.43     58.47 o 
  -3   4   8      595.69      574.54     33.84 o 
  -2   4   8       21.37       14.82     12.21 o 
  -1   4   8      255.13      247.49     24.01 o 
   0   4   8       35.87       20.44     16.98 o 
   1   4   8       84.06       86.13     15.60 o 
   2   4   8       48.09       57.73     15.27 o 
   3   4   8       42.66       43.58     23.60 o 
   4   4   8       84.94       86.26     28.73 o 
   5   4   8      280.42      306.85     66.19 o 
   6   4   8       63.51      100.80     49.39 o 
   7   4   8      102.51      185.00     62.95 o 
   8   4   8       27.75       63.15     52.42 o 
  -8   5   8        0.96       60.93     51.01 o 
  -7   5   8       92.10       66.96     32.43 o 
  -6   5   8      142.95      194.74     41.64 o 
  -5   5   8      880.54      945.71    141.99 o 
  -4   5   8      111.80      130.63     34.44 o 
  -3   5   8        6.73        4.66     28.94 o 
  -2   5   8       68.08       44.54     20.81 o 
  -1   5   8     1007.50      864.59     61.11 o 
   0   5   8      696.13      685.30     56.22 o 
   1   5   8       82.23       93.84     28.89 o 
   2   5   8       59.57       37.93     15.11 o 
   3   5   8      343.73      411.55     34.73 o 
   4   5   8      435.13      462.71     82.18 o 
   5   5   8       30.71       25.91     43.52 o 
   6   5   8       41.14       24.29     48.17 o 
   7   5   8        3.87       35.42     48.58 o 
  -5   6   8      142.54      162.36     44.23 o 
  -4   6   8      354.34      348.15     75.50 o 
  -3   6   8      154.08      130.96     53.84 o 
  -2   6   8       67.12      100.80     48.78 o 
  -1   6   8        5.93       10.12     35.83 o 
   0   6   8       52.71      103.99     44.53 o 
   1   6   8        3.00       -1.88     23.63 o 
   2   6   8       31.29       56.85     31.14 o 
   3   6   8      194.51      230.60     43.11 o 
   4   6   8        8.09       45.13     23.51 o 
 -11   1   9       96.30      124.89     27.02 o 
 -10   1   9      742.37      787.85     44.87 o 
  -9   1   9      933.83      943.50     45.30 o 
  -8   1   9      159.01      156.64     19.96 o 
  -7   1   9       56.69       80.87     15.20 o 
  -6   1   9     3723.53     3616.13     91.98 o 
  -5   1   9     6765.02     6717.29    218.94 o 
  -4   1   9      658.38      626.74     27.29 o 
  -3   1   9      198.13      187.75     20.03 o 
  -2   1   9      539.84      475.31     27.95 o 
  -1   1   9     1959.63     1882.33     52.99 o 
   0   1   9       50.27       27.31      9.45 o 
   1   1   9      826.10      932.53     27.02 o 
   2   1   9       11.37       23.54      6.32 o 
   3   1   9     2806.54     2731.05     67.55 o 
   4   1   9     1677.73     1561.51     50.13 o 
   5   1   9      567.73      554.90     83.29 o 
   6   1   9      522.32      388.62     38.29 o 
   7   1   9      591.99      537.51     47.56 o 
   8   1   9      920.18      994.71     68.87 o 
   9   1   9      200.27      180.79     36.48 o 
  10   1   9       66.82       90.87     34.98 o 
 -11   2   9       17.42        4.87     17.46 o 
 -10   2   9       11.84        4.26     14.92 o 
  -9   2   9      147.84      126.99     21.81 o 
  -8   2   9      114.09      105.29     21.81 o 
  -7   2   9      741.62      675.74     74.21 o 
  -6   2   9      390.68      352.84     35.06 o 
  -5   2   9        7.43       25.51     11.59 o 
  -4   2   9       97.74       92.22      8.24 o 
  -3   2   9       60.70       50.65     21.35 o 
  -2   2   9     1035.72     1082.18     35.20 o 
  -1   2   9       20.68       23.37     10.75 o 
   0   2   9      465.20      472.78     19.50 o 
   1   2   9       17.52        7.58      6.03 o 
   2   2   9        0.31        5.74      5.99 o 
   3   2   9       55.96       51.13      6.60 o 
   4   2   9       95.08      168.77     37.24 o 
   5   2   9      295.88      326.74     37.69 o 
   6   2   9       60.10       50.00     32.39 o 
   7   2   9        0.43       -3.92     15.60 o 
   8   2   9        6.44      -12.34     19.40 o 
   9   2   9      149.12      166.37     46.96 o 
  10   2   9       90.83      139.87     64.97 o 
 -10   3   9      307.84      332.58     36.93 o 
  -9   3   9       12.63       18.15     15.96 o 
  -8   3   9       24.19       38.76     20.74 o 
  -7   3   9      334.90      292.15     59.61 o 
  -6   3   9       18.94       52.33     31.98 o 
  -5   3   9       44.26       71.86     21.97 o 
  -4   3   9     1073.31     1053.81     86.02 o 
  -3   3   9     1703.30     1629.55     68.09 o 
  -2   3   9     1694.39     1637.22     72.12 o 
  -1   3   9     1549.04     1439.85     54.89 o 
   0   3   9     1352.24     1319.74     44.77 o 
   1   3   9     1301.47     1253.76     44.19 o 
   2   3   9        0.30        5.68      6.16 o 
   3   3   9      101.51      104.26     14.61 o 
   4   3   9     2385.66     2380.83    147.76 o 
   5   3   9      239.50      209.70     54.25 o 
   6   3   9       15.39       56.07     38.66 o 
   7   3   9      171.68      157.48     55.66 o 
   8   3   9      164.06      205.03     87.04 o 
   9   3   9       51.19       20.44     50.80 o 
  -9   4   9      169.89      173.63     38.89 o 
  -8   4   9       93.34       86.22     30.20 o 
  -7   4   9       98.88      195.77     42.00 o 
  -6   4   9        0.70       -3.90     21.96 o 
  -5   4   9      132.35      128.35     29.74 o 
  -4   4   9     1142.12      949.91    160.11 o 
  -3   4   9      534.66      560.48     32.12 o 
  -2   4   9      283.53      327.40     34.61 o 
  -1   4   9      503.50      504.13     52.54 o 
   0   4   9     1523.15     1311.78     70.97 o 
   1   4   9       11.86        3.33     11.35 o 
   2   4   9      452.54      446.88     33.13 o 
   3   4   9     2348.11     2225.13    109.77 o 
   4   4   9        3.79       22.76     23.40 o 
   5   4   9      945.91      854.37    104.85 o 
   6   4   9      237.51      210.30     61.94 o 
   7   4   9       68.58      164.76     60.32 o 
   8   4   9      250.68      326.89     85.62 o 
  -8   5   9      298.37      247.55     76.31 o 
  -7   5   9      237.51      357.07     52.25 o 
  -6   5   9      555.86      494.45    127.62 o 
  -5   5   9      417.60      449.96     57.28 o 
  -4   5   9      153.10      149.38     47.97 o 
  -3   5   9       83.11       98.98     40.89 o 
  -2   5   9        8.11       -6.19     17.72 o 
  -1   5   9       29.08       -4.60     17.56 o 
   0   5   9        0.60        3.16     18.89 o 
   1   5   9        0.55        6.22     20.45 o 
   2   5   9      672.75      658.21     40.94 o 
   3   5   9       94.52      106.56     22.12 o 
   4   5   9      128.51      140.68     53.44 o 
   5   5   9      272.03      248.36     69.63 o 
   6   5   9      639.62      705.20    112.34 o 
  -5   6   9        0.87       10.12     39.67 o 
  -4   6   9        6.01        4.25     39.87 o 
  -3   6   9        8.01       39.47     43.92 o 
  -2   6   9       15.64      -21.05     34.21 o 
  -1   6   9        0.23        3.64     35.02 o 
   0   6   9      324.82      413.72     50.67 o 
   1   6   9      280.01      278.24     45.88 o 
   2   6   9        2.27       31.95     28.76 o 
   3   6   9       78.53      116.30     25.65 o 
   4   6   9       27.01       35.23     23.46 o 
 -11   0  10      135.01      160.71     42.10 o 
 -10   0  10        5.33       21.46     24.09 o 
  -9   0  10     1483.55     1470.31    101.81 o 
  -8   0  10     2773.32     2965.31    164.96 o 
  -7   0  10       18.83        7.89     16.19 o 
  -6   0  10      904.66      880.28     67.00 o 
  -5   0  10     7973.79     7951.69    368.79 o 
  -4   0  10     5704.95     5993.57    282.97 o 
  -3   0  10      598.96      543.47     44.94 o 
  -2   0  10     5741.28     5650.12    192.44 o 
  -1   0  10      374.82      461.59     30.28 o 
   0   0  10     2466.35     2379.76     76.35 o 
   1   0  10      490.35      567.86     34.09 o 
   2   0  10      157.91      125.26     18.82 o 
   3   0  10     2291.88     2390.26    123.88 o 
   4   0  10     4740.62     4693.69    222.25 o 
   5   0  10     3281.66     3497.04    192.90 o 
   6   0  10      542.33      626.86     69.22 o 
   7   0  10       59.25       27.33     27.93 o 
   8   0  10      538.49      449.96     67.61 o 
   9   0  10      518.05      679.49     89.87 o 
  10   0  10        1.15       47.36     44.94 o 
 -11   1  10       67.84       49.68     30.26 o 
 -10   1  10      103.36       63.34     23.52 o 
  -9   1  10        4.44       15.94     13.38 o 
  -8   1  10        0.17      -10.88     11.75 o 
  -7   1  10      110.25       78.44     15.80 o 
  -6   1  10      990.24     1005.89     39.65 o 
  -5   1  10      600.32      607.38     28.66 o 
  -4   1  10      126.45      126.78     20.20 o 
  -3   1  10       19.36       18.77     10.69 o 
  -2   1  10       77.74       82.83     23.44 o 
  -1   1  10       67.79       73.31     12.03 o 
   0   1  10      212.10      215.44     14.10 o 
   1   1  10       52.25       42.40      6.54 o 
   2   1  10      167.26      189.03     11.42 o 
   3   1  10       44.50       40.34      6.97 o 
   4   1  10       94.06      109.60      8.91 o 
   5   1  10        0.95        6.04     11.24 o 
   6   1  10       49.45       65.18     21.08 o 
   7   1  10      170.88      104.36     27.17 o 
   8   1  10      109.45      126.21     31.75 o 
   9   1  10        1.21       29.83     25.09 o 
  10   1  10      156.13      168.95     42.65 o 
 -11   2  10       59.01       97.21     24.20 o 
 -10   2  10      145.97      160.30     25.63 o 
  -9   2  10      308.89      368.46     33.08 o 
  -8   2  10      134.19      152.44     22.19 o 
  -7   2  10      101.16      111.94     19.13 o 
  -6   2  10      409.90      426.03     30.89 o 
  -5   2  10      925.57      908.26     85.21 o 
  -4   2  10      938.53      901.49     34.27 o 
  -3   2  10     1151.32     1110.44     40.60 o 
  -2   2  10      335.58      304.68     17.92 o 
  -1   2  10      616.09      594.91     45.57 o 
   0   2  10     1702.62     1646.64     44.24 o 
   1   2  10      783.28      727.69     35.59 o 
   2   2  10     1193.96     1102.10     33.38 o 
   3   2  10      358.19      363.94     25.01 o 
   4   2  10     1450.17     1432.87     73.51 o 
   5   2  10     3434.08     3356.27    137.02 o 
   6   2  10       29.12       67.81     34.61 o 
   7   2  10        5.16        2.72     17.01 o 
   8   2  10      125.91       80.79     27.62 o 
   9   2  10       22.89       13.53     25.57 o 
 -10   3  10      448.65      462.82     40.67 o 
  -9   3  10       12.05      -13.91     13.91 o 
  -8   3  10        1.28       -9.69     12.87 o 
  -7   3  10       25.47       29.23     19.63 o 
  -6   3  10      295.60      287.50     37.53 o 
  -5   3  10      447.07      435.59     88.86 o 
  -4   3  10      905.20      830.41     38.95 o 
  -3   3  10     1606.07     1597.45     89.87 o 
  -2   3  10        1.18        3.68      9.62 o 
  -1   3  10      289.87      280.78     23.52 o 
   0   3  10       39.83       28.92     15.49 o 
   1   3  10        6.48        8.84      7.19 o 
   2   3  10      246.20      250.19     20.17 o 
   3   3  10     1681.21     1603.54     49.96 o 
   4   3  10      769.67      750.79    185.91 o 
   5   3  10      408.90      393.06     46.51 o 
   6   3  10      599.47      509.26     80.36 o 
   7   3  10        0.07        7.29     36.23 o 
   8   3  10        3.60       -0.57     21.12 o 
   9   3  10        7.42       35.22     46.55 o 
  -9   4  10      282.05      330.87     52.73 o 
  -8   4  10      314.57      359.08     48.34 o 
  -7   4  10      285.74      294.82     64.16 o 
  -6   4  10      208.80      260.19    121.55 o 
  -5   4  10       72.08       85.80     26.55 o 
  -4   4  10       34.55       59.51     31.37 o 
  -3   4  10        9.09        9.06     14.30 o 
  -2   4  10      194.68      185.42     34.69 o 
  -1   4  10      329.71      292.53     27.33 o 
   0   4  10      359.17      358.46     41.29 o 
   1   4  10     1020.19      968.53     47.84 o 
   2   4  10      559.52      571.39     47.04 o 
   3   4  10      622.30      579.35     48.01 o 
   4   4  10      465.92      516.22     55.78 o 
   5   4  10       70.79       63.56     42.71 o 
   6   4  10      264.71      294.30     71.25 o 
   7   4  10       85.15       22.47     42.91 o 
   8   4  10       27.55       17.81     44.13 o 
  -7   5  10        1.42       -3.10     25.73 o 
  -6   5  10      214.82      253.36     64.87 o 
  -5   5  10       90.61      161.32     52.02 o 
  -4   5  10      172.34      166.79     50.40 o 
  -3   5  10      367.54      359.08     67.61 o 
  -2   5  10       14.48       -5.06     29.96 o 
  -1   5  10      269.47      283.75     38.49 o 
   0   5  10       13.51       10.89     20.27 o 
   1   5  10       87.64       96.53     29.27 o 
   2   5  10        9.59       -4.38     14.58 o 
   3   5  10      523.48      593.13     43.01 o 
   4   5  10      113.11      116.59     24.94 o 
   5   5  10      123.85      122.05     55.87 o 
   6   5  10      180.81      253.22     73.68 o 
  -5   6  10       46.58       76.11     46.35 o 
  -4   6  10       50.70       -7.08     38.26 o 
  -3   6  10       31.19       -6.27     35.02 o 
  -2   6  10      288.96      323.25     75.30 o 
  -1   6  10       79.18      147.35     58.09 o 
   0   6  10        0.88       54.78     28.33 o 
   1   6  10      142.43      124.56     35.27 o 
   2   6  10      259.23      329.95     54.06 o 
   3   6  10      192.73      184.85     49.99 o 
 -11   1  11        4.61       -7.25     19.74 o 
 -10   1  11        1.31        6.40     15.95 o 
  -9   1  11      542.20      540.01     44.85 o 
  -8   1  11     1278.24     1386.50     78.64 o 
  -7   1  11      360.46      379.79     36.43 o 
  -6   1  11      489.79      470.27     38.61 o 
  -5   1  11      234.03      231.89     19.49 o 
  -4   1  11      881.58      860.15     35.48 o 
  -3   1  11      147.22      139.08     19.44 o 
  -2   1  11        9.91       18.05      9.20 o 
  -1   1  11       21.22       25.14      9.91 o 
   0   1  11     1232.47     1287.92     38.01 o 
   1   1  11     4668.42     4476.94    100.06 o 
   2   1  11     1003.25     1025.06     27.97 o 
   3   1  11       47.22       50.72      7.57 o 
   4   1  11        6.43        7.35      5.66 o 
   5   1  11      277.04      332.73     28.04 o 
   6   1  11      348.30      379.65     41.19 o 
   7   1  11        0.53      -16.35     16.35 o 
   8   1  11        0.03      -19.74     19.74 o 
   9   1  11      472.58      592.67     60.75 o 
 -10   2  11        5.41      -14.72     14.72 o 
  -9   2  11       42.13       25.46     28.42 o 
  -8   2  11       10.46       26.65     14.46 o 
  -7   2  11      709.38      810.68     72.61 o 
  -6   2  11       70.97       55.76     17.27 o 
  -5   2  11      977.07      922.42     31.06 o 
  -4   2  11       85.39      102.39     16.23 o 
  -3   2  11     1043.46     1047.40     40.03 o 
  -2   2  11      274.44      270.39     22.65 o 
  -1   2  11       18.05       10.46      7.90 o 
   0   2  11     1409.45     1354.67     39.15 o 
   1   2  11        0.47        3.54      7.13 o 
   2   2  11      228.48      217.14     14.28 o 
   3   2  11      303.07      319.78     18.18 o 
   4   2  11       60.72       79.20     18.86 o 
   5   2  11      577.62      529.92     48.68 o 
   6   2  11        6.77       23.48     28.54 o 
   7   2  11      104.77       85.84     46.25 o 
   8   2  11      260.24      313.53     59.10 o 
   9   2  11      203.14      231.67     42.50 o 
 -10   3  11        3.93        8.72     18.00 o 
  -9   3  11       64.65       51.11     20.40 o 
  -8   3  11       13.91       -8.02     13.90 o 
  -7   3  11      115.29      104.40     20.72 o 
  -6   3  11      137.21      118.04     26.57 o 
  -5   3  11       99.87      144.12     37.85 o 
  -4   3  11        1.84        1.48     12.65 o 
  -3   3  11      112.74      137.53     17.45 o 
  -2   3  11       25.55       12.20     11.08 o 
  -1   3  11      291.06      242.58     22.10 o 
   0   3  11      704.40      669.22     29.41 o 
   1   3  11     1239.68     1188.84     37.28 o 
   2   3  11      693.65      694.37     26.95 o 
   3   3  11      100.09       95.57     18.07 o 
   4   3  11      259.16      200.37     35.48 o 
   5   3  11      542.63      581.18    104.54 o 
   6   3  11      165.17      230.14     58.70 o 
   7   3  11       13.89      -26.11     34.61 o 
   8   3  11       23.53        4.00     39.17 o 
  -9   4  11      678.22      784.97     84.82 o 
  -8   4  11      138.00       85.75     32.12 o 
  -7   4  11      335.92      376.72     83.39 o 
  -6   4  11      569.26      529.13     55.04 o 
  -5   4  11      212.94      280.14     55.66 o 
  -4   4  11      552.34      623.02     76.51 o 
  -3   4  11       43.70       34.71     31.58 o 
  -2   4  11       39.09       44.52     18.08 o 
  -1   4  11     1336.98     1201.03     79.85 o 
   0   4  11     1891.10     1956.66     94.24 o 
   1   4  11      153.94      123.06     38.88 o 
   2   4  11      738.71      664.38     43.03 o 
   3   4  11      128.88      163.81     25.32 o 
   4   4  11      633.71      643.92    185.61 o 
   5   4  11       93.85       76.11     44.73 o 
   6   4  11      129.25      196.14     63.56 o 
   7   4  11        3.96       -3.04     40.08 o 
  -7   5  11       22.14       14.96     27.95 o 
  -6   5  11       18.70        7.89     34.21 o 
  -5   5  11      659.17      657.63     87.64 o 
  -4   5  11       46.21        9.11     31.58 o 
  -3   5  11        4.28       18.82     34.00 o 
  -2   5  11       53.03       91.08     42.91 o 
  -1   5  11        3.15       23.93     33.09 o 
   0   5  11        0.05       -0.10     20.01 o 
   1   5  11        0.14        9.83     22.76 o 
   2   5  11       84.97       82.71     20.51 o 
   3   5  11      784.00      742.06     59.26 o 
   4   5  11      266.80      309.81     45.48 o 
   5   5  11        1.56       13.36     39.87 o 
   6   5  11       24.26        7.69     47.16 o 
  -4   6  11       42.84       50.00     47.77 o 
  -3   6  11       71.56        8.70     39.27 o 
  -2   6  11       34.50       52.63     47.57 o 
  -1   6  11      116.42      128.33     57.48 o 
   0   6  11      509.25      697.91    105.25 o 
   1   6  11      219.69      175.68     41.29 o 
   2   6  11        2.45       -8.25     26.90 o 
   3   6  11        8.08       -2.61     18.47 o 
 -11   0  12      180.47      144.32     42.10 o 
 -10   0  12        2.51      -19.23     19.23 o 
  -9   0  12      371.78      297.75     48.78 o 
  -8   0  12        5.94       27.93     20.24 o 
  -7   0  12     1426.53     1346.23     93.92 o 
  -6   0  12     1019.98      936.55     72.87 o 
  -5   0  12     5575.52     5797.23    281.96 o 
  -4   0  12       72.67       23.88     17.00 o 
  -3   0  12      345.27      322.84     38.66 o 
  -2   0  12      269.55      293.57     27.73 o 
  -1   0  12       93.70      119.79     19.47 o 
   0   0  12     1003.64      971.85     42.19 o 
   1   0  12     2700.02     2853.45    109.77 o 
   2   0  12     1336.25     1256.71     60.00 o 
   3   0  12      337.65      317.36     29.88 o 
   4   0  12       12.95       16.11     13.29 o 
   5   0  12      359.29      322.65     79.55 o 
   6   0  12        2.25       -4.66     21.66 o 
   7   0  12      119.64       74.49     36.03 o 
   8   0  12      266.83      326.49     62.95 o 
   9   0  12        3.76       -3.85     31.78 o 
 -11   1  12        0.11        5.51     19.52 o 
 -10   1  12        7.66        2.99     22.87 o 
  -9   1  12        3.47        5.93     14.66 o 
  -8   1  12       35.04       37.75     27.73 o 
  -7   1  12       72.56       97.66     20.77 o 
  -6   1  12      133.91      152.97     23.44 o 
  -5   1  12      684.30      670.73     75.87 o 
  -4   1  12      220.02      224.34     19.94 o 
  -3   1  12       10.36       14.29      9.85 o 
  -2   1  12      577.52      576.37     49.88 o 
  -1   1  12       10.33       10.56      8.43 o 
   0   1  12       19.82       22.98      8.14 o 
   1   1  12      364.04      334.92     18.19 o 
   2   1  12       32.78       30.34      8.74 o 
   3   1  12       18.38       23.57      6.66 o 
   4   1  12      105.29       86.82     31.25 o 
   5   1  12        6.71       -3.80     14.26 o 
   6   1  12      321.44      254.74     35.53 o 
   7   1  12        3.86      -16.14     16.14 o 
   8   1  12        8.64      -18.90     18.90 o 
   9   1  12       70.89       86.72     32.06 o 
 -10   2  12      152.96      168.20     27.44 o 
  -9   2  12      105.64      116.97     26.55 o 
  -8   2  12       31.85       20.72     17.64 o 
  -7   2  12      100.89       69.21     20.25 o 
  -6   2  12        0.04       -2.73     13.16 o 
  -5   2  12      275.02      283.24     26.84 o 
  -4   2  12      731.63      820.87     34.77 o 
  -3   2  12      172.62      167.57     15.23 o 
  -2   2  12      310.60      309.54     30.50 o 
  -1   2  12        7.82        6.56      9.76 o 
   0   2  12        9.97        0.60      6.83 o 
   1   2  12       11.15       12.68      7.28 o 
   2   2  12      472.44      489.25     22.02 o 
   3   2  12       12.08       13.77      8.04 o 
   4   2  12      665.95      581.22    102.07 o 
   5   2  12        0.08       -7.66     16.02 o 
   6   2  12      240.84      233.58     55.46 o 
   7   2  12      174.21      148.97     49.19 o 
   8   2  12        1.58      -19.58     25.81 o 
   9   2  12        0.98      -19.09     24.36 o 
 -10   3  12      157.18      173.13     32.00 o 
  -9   3  12      171.79      169.36     27.41 o 
  -8   3  12       73.39       75.49     20.92 o 
  -7   3  12        0.69        0.00     14.95 o 
  -6   3  12       61.15       60.68     20.12 o 
  -5   3  12      173.34      167.23     59.21 o 
  -4   3  12     2070.91     1943.89     65.61 o 
  -3   3  12     1675.22     1639.27     52.31 o 
  -2   3  12      162.10      160.25     16.44 o 
  -1   3  12      177.67      163.84     19.75 o 
   0   3  12      637.65      641.55     29.47 o 
   1   3  12      451.24      473.56     24.77 o 
   2   3  12        1.08       17.86      8.77 o 
   3   3  12      985.77      922.86     50.70 o 
   4   3  12       71.09       75.48     26.59 o 
   5   3  12      682.80      672.15     59.41 o 
   6   3  12       22.33        6.48     31.98 o 
   7   3  12        1.69       -6.88     33.40 o 
   8   3  12        0.47        0.24     23.40 o 
  -8   4  12       51.45       40.73     21.11 o 
  -7   4  12       50.17      -20.85     26.92 o 
  -6   4  12       82.66      127.92     42.51 o 
  -5   4  12       33.97       27.53     29.96 o 
  -4   4  12        1.29      -18.01     18.01 o 
  -3   4  12       35.62       47.36     32.18 o 
  -2   4  12        0.04        2.14     14.37 o 
  -1   4  12        7.64       22.21     28.54 o 
   0   4  12        0.04      -10.30     10.30 o 
   1   4  12        9.69       10.56      9.45 o 
   2   4  12        4.09       -5.59     13.57 o 
   3   4  12       14.85        3.06     18.52 o 
   4   4  12       35.14       48.50     20.56 o 
   5   4  12       32.51       21.91     27.12 o 
   6   4  12       31.78        8.91     36.03 o 
   7   4  12        4.69       -7.89     39.27 o 
  -7   5  12      130.29      181.16     57.69 o 
  -6   5  12        1.15        3.85     34.00 o 
  -5   5  12       64.47       68.62     42.10 o 
  -4   5  12      804.32      634.76     88.66 o 
  -3   5  12      447.79      446.52     75.90 o 
  -2   5  12        4.95      -23.28     30.56 o 
  -1   5  12       70.65       39.90     24.12 o 
   0   5  12      138.49      102.05     30.10 o 
   1   5  12      362.91      424.01     51.44 o 
   2   5  12       12.86        5.70     17.45 o 
   3   5  12       57.12       58.84     20.84 o 
   4   5  12      200.52      228.13     33.92 o 
   5   5  12      652.07      632.10     61.01 o 
  -4   6  12       52.33       45.95     44.94 o 
  -3   6  12        3.05       17.81     39.07 o 
  -2   6  12       70.49       82.38     51.61 o 
  -1   6  12        0.02      -13.16     36.03 o 
   0   6  12      139.21      171.44     62.95 o 
   1   6  12       62.78       70.33     32.82 o 
   2   6  12      120.94      165.08     42.12 o 
 -10   1  13       30.54       11.07     17.88 o 
  -9   1  13     1245.06     1202.48     67.27 o 
  -8   1  13     1125.38     1151.32     63.74 o 
  -7   1  13       28.02       33.95     24.69 o 
  -6   1  13        9.00      -10.11     10.11 o 
  -5   1  13       15.89        0.89     11.61 o 
  -4   1  13     1384.83     1426.96     82.38 o 
  -3   1  13      389.44      419.66     32.70 o 
  -2   1  13      408.35      455.74     59.94 o 
  -1   1  13      150.08      152.87     17.57 o 
   0   1  13     1586.73     1540.29     51.73 o 
   1   1  13     1630.04     1555.52     44.73 o 
   2   1  13        0.05       -1.66      7.22 o 
   3   1  13      603.45      701.19     28.61 o 
   4   1  13      448.39      471.18     27.95 o 
   5   1  13      845.36      917.29     58.02 o 
   6   1  13       68.76        1.74     23.99 o 
   7   1  13       10.97       20.06     20.79 o 
   8   1  13       46.66       50.72     26.63 o 
   9   1  13      200.45      296.36     48.67 o 
 -10   2  13        0.42       -7.05     18.09 o 
  -9   2  13        4.05        3.56     16.66 o 
  -8   2  13       93.67      150.76     27.74 o 
  -7   2  13      333.23      317.09     35.95 o 
  -6   2  13        0.17      -11.95     11.95 o 
  -5   2  13      218.46      292.24     24.13 o 
  -4   2  13        1.91        9.28      8.42 o 
  -3   2  13        0.13        0.23      7.64 o 
  -2   2  13       16.87        0.15      7.54 o 
  -1   2  13       21.40       18.26      9.61 o 
   0   2  13      251.22      238.97     23.21 o 
   1   2  13      983.10      986.90     33.33 o 
   2   2  13     2676.86     2730.04     69.52 o 
   3   2  13        2.97       -7.73      7.73 o 
   4   2  13       44.20       40.66     16.68 o 
   5   2  13        5.87        3.53     18.18 o 
   6   2  13       17.44       19.63     31.98 o 
   7   2  13       36.38       43.58     23.42 o 
   8   2  13       99.73      133.85     33.36 o 
  -9   3  13      433.18      444.75     47.24 o 
  -8   3  13      313.29      330.63     40.73 o 
  -7   3  13      237.46      163.96     29.61 o 
  -6   3  13      239.32      206.44     30.98 o 
  -5   3  13       66.70       65.80     34.61 o 
  -4   3  13      323.64      364.26     47.82 o 
  -3   3  13      408.26      437.44     35.68 o 
  -2   3  13       89.67       90.04     15.83 o 
  -1   3  13      327.21      279.32     38.12 o 
   0   3  13      112.05      128.76     17.45 o 
   1   3  13       30.96       26.89     10.39 o 
   2   3  13      543.94      569.85     46.51 o 
   3   3  13      121.38      137.64     23.73 o 
   4   3  13       40.32       26.67     23.17 o 
   5   3  13      273.14      343.58     70.54 o 
   6   3  13       18.08       32.79     36.84 o 
   7   3  13       32.66       29.96     41.29 o 
   8   3  13      108.83      129.25     44.43 o 
  -8   4  13      375.12      298.64     42.08 o 
  -7   4  13     1115.93     1069.05    183.99 o 
  -6   4  13      124.99       77.02     24.19 o 
  -5   4  13      313.70      344.12     91.69 o 
  -4   4  13        1.49      -13.77     13.77 o 
  -3   4  13     1071.95     1045.88     62.54 o 
  -2   4  13       55.20       25.61     13.32 o 
  -1   4  13      208.23      187.44     22.36 o 
   0   4  13       76.44       76.88     16.59 o 
   1   4  13      450.29      469.67     33.50 o 
   2   4  13      104.12      183.60     27.27 o 
   3   4  13       85.93       84.70     22.28 o 
   4   4  13      205.30      209.09     30.94 o 
   5   4  13       46.05       78.04     33.34 o 
   6   4  13      259.76      373.04     81.37 o 
  -6   5  13      253.50      287.83     66.19 o 
  -5   5  13      666.74      627.67     89.47 o 
  -4   5  13       23.42      -25.71     25.71 o 
  -3   5  13       27.72       26.72     35.22 o 
  -2   5  13       46.32       44.73     37.65 o 
  -1   5  13      106.77       55.02     26.40 o 
   0   5  13        2.26        5.12     13.97 o 
   1   5  13      128.41      105.36     32.04 o 
   2   5  13        0.15      -10.59     17.81 o 
   3   5  13      324.21      444.29     55.05 o 
   4   5  13      225.85      146.18     29.45 o 
   5   5  13        0.78      -17.04     24.08 o 
  -3   6  13      104.13      114.16     54.65 o 
  -2   6  13       82.20       85.62     51.82 o 
  -1   6  13        1.44       38.26     45.54 o 
   0   6  13       93.67      100.60     54.45 o 
   1   6  13       88.17      200.44     43.56 o 
 -10   0  14      110.04       84.81     35.22 o 
  -9   0  14      222.19      209.49     44.73 o 
  -8   0  14     1822.69     1848.41    124.08 o 
  -7   0  14     2185.72     2166.60    135.61 o 
  -6   0  14      184.23      185.61     37.85 o 
  -5   0  14       99.89      115.17     30.56 o 
  -4   0  14      702.30      677.47     61.74 o 
  -3   0  14      726.82      749.73     61.13 o 
  -2   0  14        1.54        8.30     14.37 o 
  -1   0  14      656.57      549.75     50.80 o 
   0   0  14      160.01      184.57     34.00 o 
   1   0  14     3387.70     3392.70    130.52 o 
   2   0  14     5150.65     4720.77    172.67 o 
   3   0  14        9.01       14.53     23.68 o 
   4   0  14      118.08      123.89     20.11 o 
   5   0  14     1387.54     1416.53     69.78 o 
   6   0  14      519.46      430.73     64.97 o 
   7   0  14      192.24      254.02     58.09 o 
   8   0  14       14.65       -7.89     31.37 o 
   9   0  14       85.95       72.26     48.58 o 
 -10   1  14        8.68       -2.14     17.27 o 
  -9   1  14        0.00       33.62     18.66 o 
  -8   1  14        5.68        8.97     14.92 o 
  -7   1  14        9.20       -5.71     14.03 o 
  -6   1  14      314.81      293.14     32.57 o 
  -5   1  14        5.06        9.00     13.00 o 
  -4   1  14       18.41       30.42     14.23 o 
  -3   1  14      369.98      353.45     27.29 o 
  -2   1  14       76.91       97.61     16.48 o 
  -1   1  14       57.23       42.07     12.04 o 
   0   1  14       46.13       16.62     12.41 o 
   1   1  14      578.50      562.30     25.05 o 
   2   1  14      247.89      226.29     21.29 o 
   3   1  14     1960.61     1953.93     55.57 o 
   4   1  14      100.59      105.52     14.61 o 
   5   1  14        9.20       11.44     15.37 o 
   6   1  14       18.93        4.92     17.75 o 
   7   1  14       23.32      -17.29     19.61 o 
   8   1  14        2.55       -9.72     22.36 o 
 -10   2  14        4.49       13.77     19.89 o 
  -9   2  14      156.70      141.66     29.00 o 
  -8   2  14      510.50      524.75     47.05 o 
  -7   2  14      783.22      748.58    104.54 o 
  -6   2  14      148.09      114.58     24.23 o 
  -5   2  14        6.59       28.48     12.61 o 
  -4   2  14      355.14      350.27     24.18 o 
  -3   2  14     1503.55     1504.84     49.56 o 
  -2   2  14      698.16      733.78     38.65 o 
  -1   2  14      331.84      327.34     30.21 o 
   0   2  14     1331.50     1351.35     45.55 o 
   1   2  14     1578.76     1544.75     46.00 o 
   2   2  14      968.89     1045.90     36.68 o 
   3   2  14      932.07      933.94     45.71 o 
   4   2  14      110.80      117.08     22.82 o 
   5   2  14      198.78      226.90     36.64 o 
   6   2  14      422.94      375.47     68.62 o 
   7   2  14        0.34        4.34     20.09 o 
   8   2  14       47.57       44.48     28.31 o 
  -9   3  14      440.15      455.84     66.09 o 
  -8   3  14      173.48      189.41     33.40 o 
  -7   3  14      265.06      223.19     33.61 o 
  -6   3  14      396.55      465.34     66.59 o 
  -5   3  14       35.65       32.04     34.81 o 
  -4   3  14      199.59      172.11     27.72 o 
  -3   3  14       43.25       38.33     12.97 o 
  -2   3  14     1435.67     1339.00     53.23 o 
  -1   3  14       52.96       40.16     12.86 o 
   0   3  14      811.84      810.91     39.42 o 
   1   3  14        0.29        9.24      9.58 o 
   2   3  14        0.69       -0.28      8.53 o 
   3   3  14      138.43      119.19     23.67 o 
   4   3  14        0.83        0.78     15.72 o 
   5   3  14      199.29      155.71     35.44 o 
   6   3  14      271.68      285.40     66.19 o 
   7   3  14      225.43      362.31     79.55 o 
  -8   4  14      230.57      263.14     41.58 o 
  -7   4  14      142.44      147.50     32.82 o 
  -6   4  14      202.07      251.87     37.32 o 
  -5   4  14      403.73      361.22     84.20 o 
  -4   4  14      295.88      275.49     55.87 o 
  -3   4  14      376.96      436.30     58.90 o 
  -2   4  14      352.84      327.93     28.43 o 
  -1   4  14      223.60      225.23     30.00 o 
   0   4  14      204.80      248.94     25.47 o 
   1   4  14      108.56      128.09     17.11 o 
   2   4  14       95.79      112.63     24.23 o 
   3   4  14       83.91       87.43     31.48 o 
   4   4  14      166.91      209.39     31.98 o 
   5   4  14      148.90      193.09     32.50 o 
   6   4  14       54.60       16.40     41.09 o 
  -6   5  14      181.44      190.87     37.45 o 
  -5   5  14        5.25       -0.82     27.12 o 
  -4   5  14      180.93      154.84     55.26 o 
  -3   5  14       10.78        8.91     18.44 o 
  -2   5  14      478.96      444.57    119.52 o 
  -1   5  14        2.94      -13.00     16.20 o 
   0   5  14      271.25      234.41     26.87 o 
   1   5  14       39.25        9.06     24.72 o 
   2   5  14       25.07       25.92     22.52 o 
   3   5  14       34.45       31.93     20.92 o 
   4   5  14       32.30       31.86     22.67 o 
 -10   1  15      344.72      418.36     68.52 o 
  -9   1  15        0.96       -0.28     16.02 o 
  -8   1  15       79.40       86.14     23.39 o 
  -7   1  15     2050.53     2051.80     94.52 o 
  -6   1  15      780.58      831.12    100.70 o 
  -5   1  15        3.26       -1.88     12.30 o 
  -4   1  15        4.41       27.25     18.72 o 
  -3   1  15      161.18      138.50     22.54 o 
  -2   1  15     1594.72     1640.72    101.66 o 
  -1   1  15       54.25       31.56     15.60 o 
   0   1  15      142.07      174.55     27.23 o 
   1   1  15     1494.95     1498.71     45.74 o 
   2   1  15     2210.19     2168.45     83.03 o 
   3   1  15     1287.75     1168.62     60.13 o 
   4   1  15      136.68      143.02     37.75 o 
   5   1  15        4.66        0.94     12.42 o 
   6   1  15      362.91      445.15     48.31 o 
   7   1  15      278.47      256.31     50.60 o 
   8   1  15       57.53       15.26     39.27 o 
  -9   2  15        4.30      -11.84     16.22 o 
  -8   2  15      110.78       73.50     24.00 o 
  -7   2  15      228.78      194.64     31.40 o 
  -6   2  15       18.93       20.44     16.31 o 
  -5   2  15        0.08       -8.84      8.84 o 
  -4   2  15      156.84      128.00     16.49 o 
  -3   2  15      118.49       78.64     17.58 o 
  -2   2  15       61.94       29.00     23.08 o 
  -1   2  15       21.34        8.85      9.28 o 
   0   2  15       10.00       11.06     12.94 o 
   1   2  15      519.61      532.22     25.55 o 
   2   2  15       20.85        4.51      8.86 o 
   3   2  15      517.03      501.91     64.06 o 
   4   2  15      521.71      560.31     42.25 o 
   5   2  15       46.03       41.26     25.91 o 
   6   2  15        6.18      -18.73     19.25 o 
   7   2  15       19.16        1.36     20.86 o 
   8   2  15        0.07       16.09     26.70 o 
  -9   3  15        6.15       -8.27     19.97 o 
  -8   3  15       92.57      121.45     29.67 o 
  -7   3  15       37.51       73.93     25.07 o 
  -6   3  15       88.98       54.94     22.47 o 
  -5   3  15       90.58       97.93     24.39 o 
  -4   3  15        6.19       -7.22     14.68 o 
  -3   3  15      362.01      413.25     49.70 o 
  -2   3  15     1407.11     1448.16     57.31 o 
  -1   3  15     1709.77     1736.01     64.96 o 
   0   3  15     1578.02     1510.43     59.22 o 
   1   3  15      570.51      609.63     30.75 o 
   2   3  15      366.59      418.19     36.45 o 
   3   3  15      371.69      426.43     38.27 o 
   4   3  15       18.68        9.44     20.29 o 
   5   3  15       26.99        7.42     18.74 o 
   6   3  15       80.22       98.98     50.60 o 
   7   3  15      202.52      279.12     75.30 o 
  -7   4  15       96.09       81.60     27.62 o 
  -6   4  15      424.36      408.23     46.02 o 
  -5   4  15     1074.27     1078.18    233.38 o 
  -4   4  15       60.44       37.77     20.36 o 
  -3   4  15      559.24      539.22     58.60 o 
  -2   4  15       17.90       22.59     13.59 o 
  -1   4  15       52.60       44.11     25.48 o 
   0   4  15      157.83      196.20     24.04 o 
   1   4  15      544.01      612.22     43.80 o 
   2   4  15      133.17      143.68     26.42 o 
   3   4  15       70.18      124.81     26.46 o 
   4   4  15       15.55       45.62     24.55 o 
   5   4  15      217.71      263.40     40.71 o 
  -5   5  15       43.52       43.85     38.96 o 
  -4   5  15      340.82      381.34     46.19 o 
  -3   5  15      211.99      193.03     33.81 o 
  -2   5  15        1.37      -14.61     25.60 o 
  -1   5  15       38.56       31.47     19.80 o 
   0   5  15       43.26       38.12     45.74 o 
   1   5  15       48.43       49.39     29.17 o 
   2   5  15       75.99      104.69     25.92 o 
   3   5  15        2.40      -13.39     18.75 o 
 -10   0  16      481.01      585.98     76.11 o 
  -9   0  16      289.46      294.10     55.06 o 
  -8   0  16      106.36       91.69     33.80 o 
  -7   0  16      570.30      604.80     69.63 o 
  -6   0  16     1142.87     1345.02     99.99 o 
  -5   0  16      586.03      536.59     60.32 o 
  -4   0  16      327.86      344.70     48.78 o 
  -3   0  16       99.03       81.57     25.71 o 
  -2   0  16     1098.71     1136.74     80.96 o 
  -1   0  16     1734.13     1639.32    103.23 o 
   0   0  16      387.63      360.76     56.98 o 
   1   0  16     3514.67     3477.52    137.50 o 
   2   0  16      245.12      259.04     37.04 o 
   3   0  16      517.14      607.34     47.19 o 
   4   0  16        5.69       10.75     14.31 o 
   5   0  16       96.70      120.13     30.68 o 
   6   0  16      306.88      411.31     50.61 o 
   7   0  16      758.01      786.97     94.32 o 
   8   0  16      592.98      536.79     84.61 o 
 -10   1  16        0.01      -11.56     17.32 o 
  -9   1  16        5.15       -0.56     16.97 o 
  -8   1  16      244.20      290.33     44.02 o 
  -7   1  16      229.93      226.78     43.62 o 
  -6   1  16      632.70      608.37     47.88 o 
  -5   1  16      267.68      262.18     32.41 o 
  -4   1  16      942.56     1114.09     60.25 o 
  -3   1  16      118.19      122.67     29.75 o 
  -2   1  16      238.39      198.59     25.30 o 
  -1   1  16        6.92       -9.53      9.53 o 
   0   1  16     1605.51     1491.81     58.52 o 
   1   1  16        2.93       13.09      9.08 o 
   2   1  16       61.16       64.57     19.78 o 
   3   1  16      251.12      244.25     33.21 o 
   4   1  16        2.89        3.62     13.82 o 
   5   1  16       35.42       23.25     14.91 o 
   6   1  16        1.75      -13.33     17.55 o 
   7   1  16       53.21       79.10     29.94 o 
   8   1  16        9.18        9.70     26.20 o 
  -9   2  16      242.99      261.73     39.13 o 
  -8   2  16      234.31      300.25     39.71 o 
  -7   2  16       12.22       -9.55     15.46 o 
  -6   2  16        7.11       10.53     23.78 o 
  -5   2  16      126.21      152.77     27.55 o 
  -4   2  16       24.69       22.64     11.51 o 
  -3   2  16       75.52       65.66     14.63 o 
  -2   2  16     1373.52     1358.09     94.58 o 
  -1   2  16     1307.34     1298.25     52.00 o 
   0   2  16     1130.18     1076.25     70.82 o 
   1   2  16      230.85      233.29     22.92 o 
   2   2  16      120.32      124.03     16.68 o 
   3   2  16      119.30      131.49     24.11 o 
   4   2  16      197.84      216.91     29.86 o 
   5   2  16       53.77       47.73     21.17 o 
   6   2  16        2.75      -19.68     19.68 o 
   7   2  16      298.91      283.71    100.19 o 
  -8   3  16        7.80        2.93     19.91 o 
  -7   3  16      526.06      595.86     53.95 o 
  -6   3  16      118.97      141.18     28.78 o 
  -5   3  16        4.19       14.36     29.65 o 
  -4   3  16        0.64      -13.25     13.25 o 
  -3   3  16      359.39      376.76     29.30 o 
  -2   3  16      522.15      523.18     40.87 o 
  -1   3  16      212.50      207.54     23.09 o 
   0   3  16      460.52      449.23     44.67 o 
   1   3  16       10.96       30.62     11.81 o 
   2   3  16      249.89      260.54     31.39 o 
   3   3  16      394.96      391.38     38.62 o 
   4   3  16       27.54       22.95     19.40 o 
   5   3  16       23.53       15.54     19.81 o 
   6   3  16      578.03      549.64     57.18 o 
  -7   4  16       33.20       33.40     28.84 o 
  -6   4  16       67.38       92.19     27.96 o 
  -5   4  16        1.67      -15.12     15.12 o 
  -4   4  16       15.35       20.62     19.03 o 
  -3   4  16       52.65       60.59     22.35 o 
  -2   4  16        0.56       19.19     17.52 o 
  -1   4  16       93.12       58.99     33.81 o 
   0   4  16      107.58      123.70     20.67 o 
   1   4  16       71.35       67.15     27.77 o 
   2   4  16      211.51      214.56     31.65 o 
   3   4  16       20.88       26.71     20.11 o 
   4   4  16       22.18       34.42     27.29 o 
   5   4  16       58.24       64.09     26.23 o 
  -5   5  16       17.47      -13.26     32.39 o 
  -4   5  16       77.20       60.66     26.89 o 
  -3   5  16      313.78      226.88     36.98 o 
  -2   5  16      419.04      556.22     74.59 o 
  -1   5  16       32.79       -0.08     17.40 o 
   0   5  16      135.76      148.06     37.77 o 
   1   5  16       19.56       36.73     29.87 o 
   2   5  16      159.28      233.86     96.95 o 
   3   5  16       51.90       84.88     36.84 o 
  -9   1  17       22.63       27.86     20.03 o 
  -8   1  17       29.39       -8.89     15.66 o 
  -7   1  17      682.38      639.45     52.16 o 
  -6   1  17       42.27       61.54     21.97 o 
  -5   1  17      481.64      482.05     43.22 o 
  -4   1  17        9.02       11.60     14.81 o 
  -3   1  17      199.31      219.09     29.44 o 
  -2   1  17      134.05      142.49     23.97 o 
  -1   1  17       12.03       24.29     15.28 o 
   0   1  17      175.43      163.92     21.34 o 
   1   1  17      603.77      539.77     27.70 o 
   2   1  17      951.27      860.96     35.47 o 
   3   1  17       25.67       23.00     11.56 o 
   4   1  17      118.58      143.52     22.36 o 
   5   1  17       78.31       74.85     25.83 o 
   6   1  17        9.52       10.81     18.44 o 
   7   1  17       16.68       25.84     24.47 o 
  -9   2  17        5.00        6.55     20.43 o 
  -8   2  17        0.47      -16.87     16.87 o 
  -7   2  17        0.27        7.37     18.03 o 
  -6   2  17      408.84      441.38     79.75 o 
  -5   2  17      709.38      632.52     50.47 o 
  -4   2  17       27.31       11.19     11.82 o 
  -3   2  17      114.77       72.74     15.53 o 
  -2   2  17      219.54      177.87     21.70 o 
  -1   2  17      106.98      141.60     19.41 o 
   0   2  17        0.49        1.01     10.57 o 
   1   2  17      558.03      585.06     36.84 o 
   2   2  17        0.92       -5.66     10.53 o 
   3   2  17      379.99      386.85     37.17 o 
   4   2  17        0.06      -29.06     29.06 o 
   5   2  17       18.68        2.23     18.12 o 
   6   2  17       19.50       13.42     20.90 o 
   7   2  17       73.02       95.24     32.94 o 
  -8   3  17      496.96      557.21     55.14 o 
  -7   3  17      144.06       86.78     34.81 o 
  -6   3  17        4.94       10.10     19.74 o 
  -5   3  17        1.91      -13.48     16.04 o 
  -4   3  17       56.70       40.97     32.79 o 
  -3   3  17        0.09       -1.84     11.96 o 
  -2   3  17       16.31       31.56     14.03 o 
  -1   3  17       16.97      -11.30     11.30 o 
   0   3  17       19.03       32.85     20.05 o 
   1   3  17       71.03       58.71     13.96 o 
   2   3  17        0.92      -14.04     14.04 o 
   3   3  17       83.54       88.04     27.53 o 
   4   3  17       23.60       47.19     21.94 o 
   5   3  17        8.67       19.45     21.68 o 
   6   3  17       30.38       45.16     24.80 o 
  -6   4  17      458.12      421.45     49.00 o 
  -5   4  17       37.24        9.60     21.56 o 
  -4   4  17      698.59      716.84     57.58 o 
  -3   4  17      199.00      224.28     34.86 o 
  -2   4  17      461.80      401.98     73.27 o 
  -1   4  17      173.92      189.50     30.07 o 
   0   4  17        0.01       13.16     14.48 o 
   1   4  17       13.84        9.67     29.05 o 
   2   4  17      188.95      200.03     31.91 o 
   3   4  17      696.19      743.46     69.84 o 
   4   4  17      182.00      143.57     30.95 o 
  -4   5  17       34.17       -6.11     20.38 o 
  -3   5  17       13.40      -13.65     17.75 o 
  -2   5  17        2.24      -17.54     18.17 o 
  -1   5  17      102.27       96.35     50.20 o 
   0   5  17      234.21      221.84     68.82 o 
   1   5  17       94.76      104.36     35.89 o 
  -9   0  18      176.86      175.69     45.54 o 
  -8   0  18      656.32      550.96     72.46 o 
  -7   0  18       83.31      117.20     39.07 o 
  -6   0  18      664.84      593.06     69.63 o 
  -5   0  18      135.10      154.44     40.89 o 
  -4   0  18        6.62      -14.98     14.98 o 
  -3   0  18     1729.19     1573.13    107.08 o 
  -2   0  18     3349.77     3197.68    177.31 o 
  -1   0  18      305.62      302.40     45.54 o 
   0   0  18      155.21      169.01     36.43 o 
   1   0  18       33.34       35.11     19.92 o 
   2   0  18      272.31      283.27     36.11 o 
   3   0  18      665.01      647.93     52.03 o 
   4   0  18       38.42       57.28     24.86 o 
   5   0  18        0.05       -3.98     22.09 o 
   6   0  18        4.50       20.65     30.36 o 
   7   0  18       79.96       62.75     41.90 o 
  -9   1  18      122.13      117.24     30.13 o 
  -8   1  18        6.52        8.72     17.53 o 
  -7   1  18       59.94       51.22     22.32 o 
  -6   1  18       35.77       38.51     19.15 o 
  -5   1  18       88.52      117.03     25.38 o 
  -4   1  18        7.53       -3.89     14.37 o 
  -3   1  18      158.49      175.80     27.49 o 
  -2   1  18      235.34      242.34     30.78 o 
  -1   1  18        0.01        5.05     13.24 o 
   0   1  18       24.81       53.33     18.55 o 
   1   1  18        1.49       -9.25      9.25 o 
   2   1  18      191.96      180.23     18.88 o 
   3   1  18        5.43      -12.18     12.18 o 
   4   1  18        2.18      -10.86     15.29 o 
   5   1  18        2.23        8.64     20.24 o 
   6   1  18        0.20      -15.16     16.78 o 
   7   1  18      181.24      171.30     34.22 o 
  -8   2  18      269.66      280.74     59.10 o 
  -7   2  18      197.93      222.55     36.38 o 
  -6   2  18      232.08      287.30     39.12 o 
  -5   2  18      375.08      442.57     74.69 o 
  -4   2  18        2.49       -2.27     10.51 o 
  -3   2  18        5.75       -4.01     11.89 o 
  -2   2  18      852.17      911.77     44.20 o 
  -1   2  18      566.12      572.33     35.50 o 
   0   2  18        2.46       12.72     12.12 o 
   1   2  18       36.71       42.41     13.55 o 
   2   2  18       62.93       86.39     21.67 o 
   3   2  18      508.03      502.57     42.16 o 
   4   2  18      100.46       76.82     23.88 o 
   5   2  18       17.48        3.02     20.22 o 
   6   2  18      147.75      145.53     30.10 o 
  -7   3  18      215.90      244.44     39.54 o 
  -6   3  18       12.25        0.61     19.04 o 
  -5   3  18      131.57      205.91     34.66 o 
  -4   3  18       23.03       -2.19     31.58 o 
  -3   3  18      288.07      340.78     42.35 o 
  -2   3  18        1.24        8.15     12.33 o 
  -1   3  18      813.17      823.24     43.63 o 
   0   3  18      799.32      762.89     41.99 o 
   1   3  18       13.76       11.04     16.67 o 
   2   3  18       50.05       34.54     19.49 o 
   3   3  18       81.04      104.47     26.08 o 
   4   3  18      103.81       81.40     24.57 o 
   5   3  18        1.38        6.83     21.51 o 
  -6   4  18      118.54      127.65     32.08 o 
  -5   4  18       31.35        7.78     21.00 o 
  -4   4  18       90.92      150.25     31.89 o 
  -3   4  18       68.09       64.60     35.73 o 
  -2   4  18       54.42       58.21     23.09 o 
  -1   4  18      169.32      152.38     23.69 o 
   0   4  18      197.52      204.17     46.05 o 
   1   4  18      136.09      141.13     35.55 o 
   2   4  18      137.60      202.69     33.02 o 
   3   4  18       45.04       55.61     24.44 o 
  -2   5  18       16.81       22.18     23.04 o 
  -1   5  18      216.20      233.38     70.44 o 
  -8   1  19        3.91       -1.41     18.24 o 
  -7   1  19       29.84        7.90     18.96 o 
  -6   1  19      602.08      566.56     51.42 o 
  -5   1  19      959.61      890.33     61.17 o 
  -4   1  19       60.94       72.76     21.28 o 
  -3   1  19        6.08        9.89     29.15 o 
  -2   1  19      632.32      595.51     45.47 o 
  -1   1  19     1886.82     1887.25     85.88 o 
   0   1  19      982.01      840.50     52.15 o 
   1   1  19      107.15      139.49     17.69 o 
   2   1  19      131.90      104.45     24.92 o 
   3   1  19      614.94      626.02     84.15 o 
   4   1  19      286.67      327.63     36.33 o 
   5   1  19        3.14       13.54     18.23 o 
   6   1  19        6.44       13.18     20.35 o 
  -8   2  19      159.15      175.79     35.83 o 
  -7   2  19       34.49       24.02     38.76 o 
  -6   2  19       25.02       38.40     23.18 o 
  -5   2  19       14.70        2.03     16.89 o 
  -4   2  19      131.76      127.51     20.21 o 
  -3   2  19        2.09       -1.69     10.59 o 
  -2   2  19      249.27      257.87     32.01 o 
  -1   2  19        1.13       -9.50     10.62 o 
   0   2  19       69.30       70.01     16.63 o 
   1   2  19       32.35       31.91     13.51 o 
   2   2  19       11.67        2.86     17.00 o 
   3   2  19       17.89       27.93     19.73 o 
   4   2  19      114.27      105.88     26.87 o 
   5   2  19      127.65       97.02     28.71 o 
  -7   3  19      609.89      680.26    105.96 o 
  -6   3  19      183.28      209.71     37.78 o 
  -5   3  19      288.76      320.74     42.33 o 
  -4   3  19      460.87      527.83     50.38 o 
  -3   3  19       51.59      131.14     28.41 o 
  -2   3  19       55.83       26.68     21.13 o 
  -1   3  19      412.06      565.78     38.31 o 
   0   3  19      465.30      495.76     35.83 o 
   1   3  19      106.68      107.57     44.53 o 
   2   3  19        0.06       13.38     18.44 o 
   3   3  19       71.90       77.49     24.44 o 
   4   3  19      318.77      266.52     63.06 o 
  -5   4  19        0.23      -14.77     20.13 o 
  -4   4  19      237.01      308.08     43.03 o 
  -3   4  19       25.59       18.06     20.44 o 
  -2   4  19     1018.39     1107.59    143.61 o 
  -1   4  19       16.21        9.90     20.67 o 
   0   4  19      254.01      236.58     42.16 o 
   1   4  19      134.09       86.43     34.41 o 
   2   4  19        0.05       29.45     22.13 o 
   3   4  19       42.35       91.47     34.08 o 
  -8   0  20      472.96      428.30     70.64 o 
  -7   0  20      184.37      131.77     44.33 o 
  -6   0  20        0.71        7.08     27.53 o 
  -5   0  20      798.97      814.09     83.80 o 
  -4   0  20      457.07      588.41     69.43 o 
  -3   0  20      339.97      383.37     56.67 o 
  -2   0  20        4.01       11.33     21.86 o 
  -1   0  20      149.65       78.54     30.36 o 
   0   0  20     1561.25     1378.01     99.38 o 
   1   0  20      168.43      146.88     31.04 o 
   2   0  20        8.86        9.91     20.20 o 
   3   0  20       29.43       53.30     20.10 o 
   4   0  20      499.37      539.42     89.26 o 
   5   0  20      672.05      592.86     82.38 o 
   6   0  20        5.78      -30.36     30.36 o 
  -8   1  20        1.07       28.27     22.50 o 
  -7   1  20      137.69      141.29     38.76 o 
  -6   1  20       20.12      -16.41     16.41 o 
  -5   1  20        9.83       17.23     17.96 o 
  -4   1  20        5.97       -3.21     36.03 o 
  -3   1  20       80.99       73.59     21.54 o 
  -2   1  20      126.71      165.64     28.30 o 
  -1   1  20       15.62        8.58     14.81 o 
   0   1  20      276.55      269.63     33.44 o 
   1   1  20      100.96      108.05     17.72 o 
   2   1  20       44.95       22.66     14.71 o 
   3   1  20       24.54       22.80     18.16 o 
   4   1  20       11.76       42.94     20.46 o 
   5   1  20       47.02       61.80     28.16 o 
  -7   2  20       15.31        7.42     19.80 o 
  -6   2  20      105.15       96.20     48.78 o 
  -5   2  20      108.91      122.60     28.39 o 
  -4   2  20      697.46      664.25     54.35 o 
  -3   2  20      167.61      190.27     32.44 o 
  -2   2  20       13.29       11.34     12.56 o 
  -1   2  20      666.87      647.70     48.43 o 
   0   2  20      714.66      802.34     84.78 o 
   1   2  20      194.18      220.23     23.63 o 
   2   2  20       79.95       86.79     24.29 o 
   3   2  20        6.49       -3.53     18.63 o 
   4   2  20      131.80      151.39     29.38 o 
   5   2  20      286.27      330.93     53.34 o 
  -6   3  20      145.31      169.32     35.43 o 
  -5   3  20      239.83      258.60     41.02 o 
  -4   3  20       18.57       45.48     22.83 o 
  -3   3  20      181.23      213.49     44.13 o 
  -2   3  20      171.62      219.79     33.60 o 
  -1   3  20      353.20      437.30     35.05 o 
   0   3  20       11.89       21.34     22.91 o 
   1   3  20      145.27       99.55     31.13 o 
   2   3  20       50.39       63.12     23.98 o 
   3   3  20       95.54      122.51     29.71 o 
   4   3  20      109.05      146.75     46.99 o 
  -4   4  20      159.64      170.89     34.77 o 
  -3   4  20      202.03      219.35     37.36 o 
  -2   4  20      347.51      458.62     47.93 o 
  -1   4  20       43.37       11.33     42.10 o 
   0   4  20       53.09       50.00     44.43 o 
   1   4  20       15.88       27.06     28.45 o 
  -7   1  21       87.97       73.22     26.66 o 
  -6   1  21       43.78       51.27     22.75 o 
  -5   1  21       35.21       53.38     22.12 o 
  -4   1  21      785.36      871.12    110.72 o 
  -3   1  21      204.46      198.16     32.02 o 
  -2   1  21        7.88       21.15     17.30 o 
  -1   1  21      271.37      201.30     31.58 o 
   0   1  21       88.02       91.28     45.37 o 
   1   1  21      142.23      206.20     23.83 o 
   2   1  21       12.76       11.85     18.63 o 
   3   1  21        0.18      -16.14     17.18 o 
   4   1  21      214.85      139.22     36.56 o 
   5   1  21      607.19      650.77     53.60 o 
  -7   2  21        0.20        2.14     26.41 o 
  -6   2  21       85.61      142.65     32.46 o 
  -5   2  21      189.45      253.15     42.20 o 
  -4   2  21       13.53       40.73     21.05 o 
  -3   2  21        0.12        3.60     15.90 o 
  -2   2  21      181.39      238.11     27.42 o 
  -1   2  21      120.14      128.64     22.33 o 
   0   2  21      177.91      151.08     23.74 o 
   1   2  21      104.52      135.16     27.01 o 
   2   2  21        2.66       10.96     18.91 o 
   3   2  21       23.89       12.40     19.91 o 
   4   2  21      118.74       68.09     26.85 o 
  -5   3  21        2.62       13.23     21.68 o 
  -4   3  21       70.61       84.40     39.98 o 
  -3   3  21      260.88      291.96     40.39 o 
  -2   3  21        0.02       -2.72     14.52 o 
  -1   3  21       12.91       10.45     15.42 o 
   0   3  21      195.55      242.70     41.49 o 
   1   3  21      141.99       66.47     29.45 o 
   2   3  21       22.27       52.39     24.25 o 
   3   3  21        5.32        0.28     20.96 o 
  -2   4  21      416.40      363.34     56.88 o 
  -1   4  21      371.82      576.26     98.57 o 
  -7   0  22      571.65      581.52     81.77 o 
  -6   0  22        9.00       11.33     27.93 o 
  -5   0  22      849.36      780.90     86.43 o 
  -4   0  22      175.07      156.46     45.34 o 
  -3   0  22       10.63       -1.42     23.88 o 
  -2   0  22       11.12       27.53     27.12 o 
  -1   0  22      379.19      435.38     60.32 o 
   0   0  22      706.74      811.67     82.18 o 
   1   0  22        0.01        5.26     26.31 o 
   2   0  22      112.45      152.00     34.55 o 
   3   0  22      140.95       70.03     34.81 o 
   4   0  22       14.17       11.54     28.74 o 
  -7   1  22       27.22       23.81     21.48 o 
  -6   1  22        1.53       19.33     21.80 o 
  -5   1  22        2.36       -8.37     47.47 o 
  -4   1  22      226.56      263.40     45.44 o 
  -3   1  22      165.60      207.21     47.57 o 
  -2   1  22       30.68        9.72     18.64 o 
  -1   1  22       10.68       22.86     18.99 o 
   0   1  22       74.00       76.55     19.64 o 
   1   1  22       30.51       64.38     18.43 o 
   2   1  22        6.44        2.07     21.38 o 
   3   1  22      132.90      119.83     26.26 o 
   4   1  22       45.63       52.29     45.85 o 
  -6   2  22       11.59        1.71     20.89 o 
  -5   2  22      140.62      146.02     33.45 o 
  -4   2  22       95.05      146.23     31.59 o 
  -3   2  22        2.04      -11.72     13.65 o 
  -2   2  22       10.37        0.60     14.58 o 
  -1   2  22       56.86       82.71     20.40 o 
   0   2  22      102.90      127.65     24.32 o 
   1   2  22       84.00       94.65     33.20 o 
   2   2  22      128.80      110.86     27.76 o 
   3   2  22       38.39       70.74     26.94 o 
  -4   3  22      260.28      266.05     43.72 o 
  -3   3  22       25.30       36.81     24.56 o 
  -2   3  22       76.88       82.51     25.95 o 
  -1   3  22        8.24       -4.99     15.20 o 
   0   3  22      171.67      197.44     39.09 o 
   1   3  22      336.86      307.82     48.15 o 
  -6   1  23       18.68       52.63     26.11 o 
  -5   1  23      254.59      265.57     40.30 o 
  -4   1  23     1439.44     1422.47     81.73 o 
  -3   1  23      425.04      470.64     47.97 o 
  -2   1  23       12.24       39.89     21.29 o 
  -1   1  23        4.73       -9.02     17.81 o 
   0   1  23      173.83      230.37     39.80 o 
   1   1  23      355.38      401.53     57.69 o 
   2   1  23        9.25        4.45     26.29 o 
   3   1  23        4.61        7.38     26.74 o 
  -5   2  23       20.76       75.13     26.97 o 
  -4   2  23       31.75       30.83     69.43 o 
  -3   2  23      397.21      396.45     46.21 o 
  -2   2  23      437.70      536.38     51.52 o 
  -1   2  23        2.26        8.42     15.76 o 
   0   2  23      297.96      363.33     46.93 o 
   1   2  23        0.01       -1.17     21.27 o 
   2   2  23       15.93       38.06     23.38 o 
  -2   3  23       12.48        9.49     21.45 o 
  -1   3  23       60.97       30.92     26.42 o 
  -5   0  24       22.42       25.50     32.18 o 
  -4   0  24      814.56      692.65     85.01 o 
  -3   0  24     1287.02     1322.55    110.31 o 
  -2   0  24      817.39      841.01     88.66 o 
  -1   0  24      164.02      205.24     48.38 o 
   0   0  24       78.06       89.87     39.67 o 
   1   0  24      610.34      739.81     83.60 o 
   2   0  24      205.20      156.06     46.96 o 
  -5   1  24        4.62       27.30     22.49 o 
  -4   1  24        2.60       19.69     22.11 o 
  -3   1  24        1.63       46.47     22.77 o 
  -2   1  24       44.23       49.55     27.83 o 
  -1   1  24      142.51      129.41     25.17 o 
   0   1  24        4.11      -15.19     15.38 o 
   1   1  24      116.08       70.61     28.81 o 
   2   1  24        7.27       24.97     27.87 o 
  -3   2  24      355.77      391.77     47.46 o 
  -2   2  24       60.25       77.29     21.92 o 
  -1   2  24        1.51      -11.74     16.70 o 
   0   2  24       70.15       87.05     31.63 o 
  -3   1  25      249.94      240.22     39.27 o 
  -2   1  25      639.89      564.22     54.46 o 
  -1   1  25       37.04       16.55     18.95 o 
                                                 
